# Supplementary material for: Long-term whole blood DNA preservation by cost-efficient cryosilicification
Source: Nat Commun. 2022 Oct 21;13:6265. doi: 10.1038/s41467-022-33759-y (PMC9587218; doi:10.1038/s41467-022-33759-y)
Supplement: Supplementary file 4 — Source Data [file 41467_2022_33759_MOESM4_ESM.zip]

Archive with 13 entries (11 files):
- Source data/
- Source data/source data - Manuscript.xlsx
- Source data/source data -Supporting Information.xlsx
- Source data/Supplementary fig 32-40/
- Source data/Supplementary fig 32-40/Supplementary Fig 32.pdf
- Source data/Supplementary fig 32-40/Supplementary Fig 33a.pdf
- Source data/Supplementary fig 32-40/Supplementary Fig 33b.pdf
- Source data/Supplementary fig 32-40/Supplementary Fig 34a.pdf
- Source data/Supplementary fig 32-40/Supplementary Fig 34b.pdf
- Source data/Supplementary fig 32-40/Supplementary Fig 36b.pdf
- Source data/Supplementary fig 32-40/Supplementary Fig 37b.pdf
- Source data/Supplementary fig 32-40/Supplementary Fig 38b.pdf
- Source data/Supplementary fig 32-40/Supplementary Fig 40.pdf
