# Supplementary material for: Long-term whole blood DNA preservation by cost-efficient cryosilicification
Source: Nat Commun. 2022 Oct 21;13:6265. doi: 10.1038/s41467-022-33759-y (PMC9587218; doi:10.1038/s41467-022-33759-y)
Supplement: Supplementary file 4 — Source Data [file 41467_2022_33759_MOESM4_ESM.zip › Source data/source data - Manuscript.xlsx]

## Sheet: Figure 2f
	Figure 2f
	FTIR spectroscopy
		wavelength（cm-1）	Transmittance
			Fresh blood	Silica	Cryosilicified blood
		4000	98.99	99.48	98.48
		3998	99	99.49	98.49
		3996	98.99	99.49	98.48
		3994	98.97	99.48	98.48
		3992	98.96	99.47	98.48
		3990	98.96	99.48	98.5
		3988	98.97	99.49	98.51
		3986	98.99	99.5	98.52
		3984	99	99.51	98.52
		3982	99.01	99.51	98.52
		3980	99.01	99.51	98.51
		3978	99.01	99.5	98.5
		3976	98.99	99.49	98.5
		3974	98.97	99.47	98.5
		3972	98.96	99.47	98.51
		3970	98.96	99.48	98.51
		3968	98.96	99.49	98.5
		3966	98.96	99.5	98.48
		3964	98.97	99.51	98.47
		3962	98.98	99.53	98.48
		3960	99	99.55	98.51
		3958	99.02	99.56	98.53
		3956	99.01	99.56	98.54
		3954	98.99	99.55	98.55
		3952	98.97	99.54	98.56
		3950	98.96	99.54	98.57
		3948	98.97	99.55	98.57
		3946	98.98	99.55	98.54
		3944	98.98	99.54	98.53
		3942	98.99	99.55	98.53
		3940	99.02	99.56	98.55
		3938	99.06	99.59	98.57
		3936	99.09	99.61	98.57
		3934	99.1	99.62	98.57
		3932	99.08	99.62	98.56
		3930	99.05	99.6	98.54
		3928	99.04	99.58	98.53
		3926	99.04	99.57	98.52
		3924	99.04	99.57	98.51
		3922	99.04	99.57	98.52
		3920	99.04	99.56	98.52
		3918	99.03	99.56	98.52
		3916	99.01	99.56	98.52
		3914	99.01	99.57	98.52
		3912	99.03	99.58	98.52
		3910	99.04	99.59	98.53
		3908	99.03	99.59	98.53
		3906	99	99.58	98.53
		3904	98.97	99.57	98.53
		3902	98.96	99.56	98.55
		3900	98.97	99.56	98.55
		3898	98.99	99.56	98.55
		3896	99	99.57	98.55
		3894	99.01	99.59	98.56
		3892	99.01	99.59	98.56
		3890	98.98	99.59	98.54
		3888	98.97	99.58	98.52
		3886	98.97	99.59	98.51
		3884	99	99.6	98.52
		3882	99.02	99.62	98.54
		3880	99.03	99.61	98.56
		3878	99.03	99.61	98.57
		3876	99.05	99.62	98.59
		3874	99.08	99.64	98.62
		3872	99.09	99.66	98.64
		3870	99.07	99.65	98.63
		3868	99.05	99.63	98.6
		3866	99.05	99.63	98.6
		3864	99.03	99.63	98.6
		3862	98.98	99.63	98.6
		3860	98.91	99.62	98.57
		3858	98.88	99.6	98.53
		3856	98.9	99.59	98.51
		3854	98.9	99.59	98.49
		3852	98.88	99.6	98.47
		3850	98.88	99.6	98.46
		3848	98.92	99.6	98.48
		3846	98.98	99.6	98.52
		3844	99.04	99.6	98.58
		3842	99.09	99.61	98.63
		3840	99.13	99.62	98.68
		3838	99.13	99.62	98.71
		3836	99.1	99.61	98.7
		3834	99.07	99.59	98.66
		3832	99.04	99.57	98.63
		3830	99.04	99.57	98.6
		3828	99.05	99.57	98.59
		3826	99.09	99.58	98.59
		3824	99.12	99.59	98.58
		3822	99.14	99.59	98.57
		3820	99.11	99.58	98.56
		3818	99.05	99.58	98.55
		3816	98.99	99.57	98.53
		3814	98.96	99.57	98.53
		3812	98.96	99.57	98.54
		3810	98.97	99.57	98.55
		3808	98.96	99.56	98.54
		3806	98.94	99.54	98.52
		3804	98.94	99.53	98.51
		3802	98.99	99.55	98.52
		3800	99.05	99.58	98.56
		3798	99.09	99.6	98.58
		3796	99.08	99.6	98.59
		3794	99.06	99.58	98.58
		3792	99.04	99.55	98.57
		3790	99.03	99.54	98.56
		3788	99.04	99.54	98.57
		3786	99.07	99.55	98.58
		3784	99.11	99.57	98.59
		3782	99.14	99.57	98.61
		3780	99.14	99.56	98.6
		3778	99.1	99.53	98.58
		3776	99.04	99.51	98.55
		3774	99	99.49	98.52
		3772	99	99.49	98.51
		3770	99.03	99.5	98.52
		3768	99.04	99.53	98.54
		3766	99.04	99.55	98.57
		3764	99.05	99.57	98.6
		3762	99.06	99.59	98.63
		3760	99.05	99.61	98.65
		3758	99.02	99.62	98.65
		3756	98.97	99.63	98.64
		3754	98.94	99.64	98.64
		3752	98.92	99.66	98.67
		3750	98.95	99.7	98.72
		3748	99.01	99.74	98.76
		3746	99.06	99.75	98.76
		3744	99.09	99.75	98.73
		3742	99.09	99.75	98.69
		3740	99.09	99.75	98.66
		3738	99.09	99.74	98.64
		3736	99.08	99.71	98.65
		3734	99.07	99.68	98.66
		3732	99.07	99.67	98.65
		3730	99.09	99.67	98.63
		3728	99.1	99.67	98.61
		3726	99.07	99.67	98.61
		3724	99.03	99.64	98.6
		3722	98.99	99.6	98.59
		3720	98.94	99.56	98.57
		3718	98.92	99.53	98.56
		3716	98.95	99.53	98.56
		3714	99.02	99.54	98.58
		3712	99.08	99.55	98.61
		3710	99.09	99.55	98.63
		3708	99.08	99.54	98.64
		3706	99.07	99.54	98.64
		3704	99.09	99.54	98.65
		3702	99.09	99.55	98.64
		3700	99.06	99.55	98.63
		3698	99.02	99.55	98.62
		3696	98.99	99.54	98.61
		3694	98.99	99.52	98.59
		3692	98.99	99.5	98.57
		3690	98.99	99.48	98.57
		3688	99.01	99.5	98.59
		3686	99.03	99.52	98.62
		3684	99.05	99.55	98.63
		3682	99.09	99.57	98.64
		3680	99.11	99.58	98.62
		3678	99.1	99.57	98.59
		3676	99.07	99.53	98.56
		3674	99.04	99.48	98.54
		3672	99.03	99.43	98.55
		3670	99.03	99.4	98.59
		3668	99.03	99.37	98.63
		3666	99.05	99.36	98.64
		3664	99.07	99.35	98.62
		3662	99.09	99.35	98.58
		3660	99.08	99.34	98.53
		3658	99.04	99.33	98.5
		3656	99	99.31	98.48
		3654	99.02	99.32	98.5
		3652	99.11	99.35	98.54
		3650	99.21	99.4	98.61
		3648	99.23	99.4	98.64
		3646	99.19	99.35	98.61
		3644	99.13	99.29	98.57
		3642	99.12	99.25	98.55
		3640	99.12	99.22	98.55
		3638	99.08	99.2	98.55
		3636	99.02	99.17	98.52
		3634	98.95	99.14	98.47
		3632	98.92	99.13	98.43
		3630	98.93	99.15	98.4
		3628	98.96	99.19	98.4
		3626	98.99	99.22	98.41
		3624	99.02	99.23	98.43
		3622	99.05	99.24	98.45
		3620	99.07	99.25	98.48
		3618	99.08	99.26	98.51
		3616	99.1	99.28	98.52
		3614	99.13	99.28	98.51
		3612	99.13	99.25	98.48
		3610	99.1	99.2	98.44
		3608	99.06	99.15	98.41
		3606	99.03	99.12	98.4
		3604	99.01	99.11	98.41
		3602	99.02	99.11	98.4
		3600	99.03	99.11	98.37
		3598	99.02	99.09	98.33
		3596	99	99.08	98.31
		3594	98.98	99.09	98.32
		3592	98.98	99.11	98.35
		3590	99	99.14	98.39
		3588	99	99.14	98.4
		3586	98.97	99.09	98.37
		3584	98.93	99.03	98.31
		3582	98.91	98.98	98.26
		3580	98.92	98.96	98.23
		3578	98.94	98.97	98.24
		3576	98.96	99	98.25
		3574	98.98	99.04	98.28
		3572	98.99	99.06	98.29
		3570	98.98	99.07	98.29
		3568	98.96	99.05	98.3
		3566	98.93	99.01	98.3
		3564	98.91	98.97	98.29
		3562	98.88	98.94	98.26
		3560	98.87	98.92	98.22
		3558	98.88	98.91	98.2
		3556	98.9	98.91	98.2
		3554	98.93	98.92	98.21
		3552	98.95	98.92	98.21
		3550	98.94	98.9	98.19
		3548	98.92	98.87	98.17
		3546	98.89	98.86	98.15
		3544	98.88	98.85	98.14
		3542	98.88	98.85	98.13
		3540	98.87	98.83	98.1
		3538	98.86	98.8	98.07
		3536	98.85	98.77	98.04
		3534	98.86	98.74	98.02
		3532	98.87	98.73	97.99
		3530	98.87	98.72	97.96
		3528	98.84	98.71	97.95
		3526	98.79	98.69	97.97
		3524	98.74	98.68	97.98
		3522	98.72	98.67	97.97
		3520	98.74	98.67	97.95
		3518	98.78	98.68	97.94
		3516	98.82	98.7	97.95
		3514	98.84	98.71	97.97
		3512	98.84	98.71	97.99
		3510	98.83	98.69	97.99
		3508	98.8	98.66	97.98
		3506	98.77	98.63	97.95
		3504	98.75	98.6	97.93
		3502	98.75	98.59	97.92
		3500	98.76	98.59	97.91
		3498	98.77	98.59	97.89
		3496	98.77	98.58	97.86
		3494	98.76	98.55	97.82
		3492	98.74	98.52	97.79
		3490	98.71	98.48	97.77
		3488	98.67	98.45	97.75
		3486	98.65	98.43	97.74
		3484	98.64	98.42	97.73
		3482	98.65	98.43	97.73
		3480	98.68	98.45	97.74
		3478	98.69	98.46	97.75
		3476	98.69	98.45	97.75
		3474	98.67	98.42	97.73
		3472	98.65	98.4	97.71
		3470	98.65	98.38	97.7
		3468	98.67	98.38	97.71
		3466	98.67	98.39	97.73
		3464	98.67	98.39	97.74
		3462	98.66	98.38	97.74
		3460	98.63	98.37	97.72
		3458	98.6	98.34	97.7
		3456	98.58	98.32	97.68
		3454	98.57	98.31	97.66
		3452	98.6	98.31	97.64
		3450	98.62	98.32	97.62
		3448	98.64	98.33	97.61
		3446	98.62	98.32	97.6
		3444	98.59	98.31	97.59
		3442	98.56	98.28	97.58
		3440	98.51	98.24	97.55
		3438	98.45	98.19	97.51
		3436	98.4	98.15	97.47
		3434	98.38	98.14	97.45
		3432	98.4	98.17	97.47
		3430	98.43	98.21	97.5
		3428	98.45	98.21	97.51
		3426	98.46	98.19	97.49
		3424	98.48	98.17	97.48
		3422	98.5	98.19	97.5
		3420	98.52	98.2	97.54
		3418	98.5	98.19	97.54
		3416	98.47	98.17	97.5
		3414	98.45	98.15	97.46
		3412	98.46	98.15	97.44
		3410	98.48	98.16	97.41
		3408	98.49	98.16	97.35
		3406	98.48	98.14	97.3
		3404	98.46	98.13	97.26
		3402	98.44	98.14	97.26
		3400	98.44	98.15	97.28
		3398	98.44	98.16	97.3
		3396	98.44	98.16	97.31
		3394	98.44	98.16	97.32
		3392	98.45	98.16	97.3
		3390	98.45	98.15	97.29
		3388	98.44	98.12	97.27
		3386	98.39	98.08	97.25
		3384	98.35	98.05	97.23
		3382	98.34	98.06	97.23
		3380	98.37	98.09	97.23
		3378	98.43	98.13	97.23
		3376	98.45	98.15	97.21
		3374	98.44	98.14	97.19
		3372	98.42	98.11	97.17
		3370	98.41	98.1	97.16
		3368	98.4	98.11	97.16
		3366	98.38	98.13	97.16
		3364	98.36	98.15	97.17
		3362	98.34	98.17	97.16
		3360	98.3	98.16	97.14
		3358	98.22	98.11	97.09
		3356	98.11	98.03	97.03
		3354	98.02	97.97	96.98
		3352	97.98	97.96	96.95
		3350	98.01	98	96.95
		3348	98.07	98.06	96.97
		3346	98.12	98.11	96.98
		3344	98.15	98.12	96.97
		3342	98.14	98.11	96.94
		3340	98.12	98.09	96.92
		3338	98.1	98.08	96.92
		3336	98.08	98.08	96.92
		3334	98.06	98.07	96.9
		3332	98.02	98.05	96.87
		3330	97.97	98.01	96.82
		3328	97.91	97.98	96.78
		3326	97.86	97.97	96.75
		3324	97.84	97.97	96.72
		3322	97.83	97.98	96.69
		3320	97.82	97.97	96.65
		3318	97.81	97.96	96.62
		3316	97.8	97.97	96.62
		3314	97.8	98.01	96.64
		3312	97.8	98.05	96.67
		3310	97.8	98.07	96.69
		3308	97.79	98.07	96.69
		3306	97.78	98.06	96.69
		3304	97.78	98.04	96.66
		3302	97.78	98.03	96.62
		3300	97.79	98.03	96.57
		3298	97.78	98.03	96.55
		3296	97.77	98.04	96.55
		3294	97.76	98.06	96.56
		3292	97.74	98.07	96.57
		3290	97.74	98.09	96.6
		3288	97.76	98.11	96.62
		3286	97.79	98.13	96.62
		3284	97.8	98.13	96.6
		3282	97.8	98.1	96.58
		3280	97.79	98.08	96.56
		3278	97.78	98.06	96.55
		3276	97.76	98.06	96.55
		3274	97.75	98.05	96.55
		3272	97.73	98.04	96.53
		3270	97.71	98.03	96.51
		3268	97.69	98.01	96.48
		3266	97.67	97.99	96.46
		3264	97.66	97.99	96.45
		3262	97.65	97.99	96.45
		3260	97.65	98	96.44
		3258	97.66	98.01	96.45
		3256	97.69	98.03	96.48
		3254	97.74	98.07	96.53
		3252	97.8	98.09	96.58
		3250	97.84	98.11	96.63
		3248	97.85	98.1	96.65
		3246	97.86	98.08	96.65
		3244	97.87	98.06	96.65
		3242	97.87	98.05	96.64
		3240	97.86	98.02	96.61
		3238	97.83	97.98	96.57
		3236	97.78	97.95	96.54
		3234	97.74	97.94	96.52
		3232	97.73	97.95	96.52
		3230	97.75	97.98	96.55
		3228	97.79	98.02	96.58
		3226	97.85	98.06	96.64
		3224	97.9	98.1	96.69
		3222	97.93	98.13	96.73
		3220	97.94	98.14	96.75
		3218	97.94	98.14	96.76
		3216	97.96	98.14	96.77
		3214	97.97	98.14	96.76
		3212	97.97	98.12	96.74
		3210	97.95	98.09	96.7
		3208	97.92	98.07	96.67
		3206	97.91	98.05	96.65
		3204	97.9	98.03	96.64
		3202	97.9	98.02	96.64
		3200	97.92	98.04	96.66
		3198	97.95	98.07	96.7
		3196	97.99	98.12	96.75
		3194	98.01	98.15	96.79
		3192	98	98.16	96.82
		3190	97.97	98.14	96.81
		3188	97.94	98.11	96.79
		3186	97.92	98.1	96.76
		3184	97.93	98.11	96.75
		3182	97.94	98.12	96.75
		3180	97.94	98.12	96.75
		3178	97.94	98.11	96.74
		3176	97.94	98.1	96.74
		3174	97.95	98.11	96.75
		3172	97.98	98.13	96.77
		3170	98.01	98.15	96.79
		3168	98.02	98.16	96.81
		3166	98.01	98.16	96.81
		3164	98.01	98.16	96.83
		3162	98.02	98.17	96.86
		3160	98.05	98.2	96.9
		3158	98.09	98.24	96.95
		3156	98.12	98.27	96.97
		3154	98.14	98.29	96.99
		3152	98.13	98.29	96.99
		3150	98.1	98.27	96.97
		3148	98.08	98.25	96.96
		3146	98.08	98.24	96.95
		3144	98.11	98.25	96.95
		3142	98.14	98.27	96.96
		3140	98.16	98.28	96.97
		3138	98.16	98.28	96.96
		3136	98.15	98.27	96.97
		3134	98.15	98.26	96.98
		3132	98.15	98.23	96.98
		3130	98.15	98.2	96.99
		3128	98.17	98.19	97
		3126	98.18	98.21	97.01
		3124	98.19	98.24	97.03
		3122	98.19	98.27	97.05
		3120	98.18	98.29	97.07
		3118	98.17	98.3	97.07
		3116	98.14	98.29	97.05
		3114	98.11	98.28	97.01
		3112	98.09	98.26	96.98
		3110	98.09	98.25	96.97
		3108	98.1	98.25	96.98
		3106	98.12	98.27	96.98
		3104	98.14	98.29	96.99
		3102	98.15	98.32	97
		3100	98.16	98.35	97.01
		3098	98.16	98.35	97.01
		3096	98.15	98.35	97.01
		3094	98.14	98.33	97
		3092	98.13	98.32	96.98
		3090	98.13	98.3	96.97
		3088	98.14	98.31	96.96
		3086	98.14	98.33	96.97
		3084	98.14	98.36	97
		3082	98.14	98.37	97.03
		3080	98.15	98.38	97.05
		3078	98.16	98.38	97.06
		3076	98.14	98.37	97.03
		3074	98.11	98.37	96.98
		3072	98.07	98.36	96.93
		3070	98.05	98.37	96.9
		3068	98.05	98.39	96.9
		3066	98.05	98.4	96.93
		3064	98.06	98.42	96.97
		3062	98.07	98.43	97
		3060	98.08	98.43	97
		3058	98.09	98.42	96.99
		3056	98.11	98.43	96.98
		3054	98.13	98.46	96.99
		3052	98.14	98.48	97
		3050	98.15	98.5	97.01
		3048	98.15	98.49	97.02
		3046	98.15	98.48	97.02
		3044	98.15	98.46	97.03
		3042	98.14	98.45	97.04
		3040	98.13	98.45	97.05
		3038	98.12	98.46	97.06
		3036	98.12	98.49	97.07
		3034	98.13	98.51	97.09
		3032	98.15	98.54	97.12
		3030	98.17	98.57	97.15
		3028	98.18	98.59	97.16
		3026	98.18	98.59	97.16
		3024	98.16	98.57	97.14
		3022	98.14	98.54	97.11
		3020	98.12	98.52	97.09
		3018	98.12	98.51	97.08
		3016	98.12	98.51	97.08
		3014	98.13	98.52	97.09
		3012	98.15	98.54	97.11
		3010	98.17	98.56	97.13
		3008	98.19	98.57	97.15
		3006	98.2	98.58	97.17
		3004	98.21	98.59	97.19
		3002	98.22	98.6	97.21
		3000	98.21	98.6	97.21
		2998	98.19	98.6	97.2
		2996	98.17	98.59	97.17
		2994	98.14	98.58	97.14
		2992	98.11	98.56	97.11
		2990	98.08	98.55	97.09
		2988	98.07	98.55	97.08
		2986	98.08	98.56	97.09
		2984	98.09	98.59	97.1
		2982	98.1	98.63	97.11
		2980	98.09	98.67	97.12
		2978	98.08	98.68	97.1
		2976	98.05	98.67	97.05
		2974	98.02	98.66	97
		2972	97.99	98.66	96.96
		2970	97.96	98.66	96.94
		2968	97.94	98.67	96.92
		2966	97.91	98.68	96.91
		2964	97.89	98.69	96.9
		2962	97.87	98.7	96.91
		2960	97.86	98.71	96.92
		2958	97.84	98.7	96.91
		2956	97.81	98.68	96.88
		2954	97.8	98.67	96.85
		2952	97.83	98.67	96.86
		2950	97.87	98.7	96.9
		2948	97.91	98.73	96.94
		2946	97.92	98.74	96.96
		2944	97.89	98.74	96.94
		2942	97.85	98.74	96.91
		2940	97.8	98.73	96.89
		2938	97.78	98.74	96.88
		2936	97.78	98.75	96.87
		2934	97.79	98.76	96.88
		2932	97.8	98.77	96.89
		2930	97.79	98.77	96.89
		2928	97.79	98.77	96.88
		2926	97.79	98.79	96.9
		2924	97.81	98.82	96.94
		2922	97.84	98.85	96.98
		2920	97.86	98.85	97
		2918	97.86	98.83	97.01
		2916	97.86	98.81	97
		2914	97.85	98.79	96.99
		2912	97.87	98.8	97
		2910	97.9	98.82	97.02
		2908	97.93	98.85	97.04
		2906	97.96	98.87	97.06
		2904	97.98	98.87	97.08
		2902	97.99	98.88	97.1
		2900	97.99	98.89	97.12
		2898	97.98	98.9	97.13
		2896	97.98	98.89	97.13
		2894	97.98	98.88	97.12
		2892	98	98.88	97.13
		2890	98.03	98.88	97.16
		2888	98.05	98.89	97.17
		2886	98.05	98.89	97.17
		2884	98.05	98.89	97.16
		2882	98.04	98.89	97.14
		2880	98.02	98.9	97.12
		2878	98	98.9	97.12
		2876	97.98	98.9	97.12
		2874	97.97	98.9	97.13
		2872	97.96	98.89	97.14
		2870	97.97	98.89	97.13
		2868	97.98	98.9	97.13
		2866	98	98.92	97.15
		2864	98.04	98.94	97.2
		2862	98.07	98.96	97.25
		2860	98.09	98.97	97.28
		2858	98.09	98.97	97.27
		2856	98.06	98.95	97.25
		2854	98.03	98.94	97.22
		2852	98.02	98.93	97.21
		2850	98.04	98.94	97.23
		2848	98.09	98.95	97.27
		2846	98.13	98.98	97.31
		2844	98.17	99	97.34
		2842	98.19	99	97.35
		2840	98.2	98.99	97.35
		2838	98.21	98.98	97.34
		2836	98.22	98.99	97.33
		2834	98.22	99.01	97.35
		2832	98.23	99.04	97.37
		2830	98.25	99.06	97.4
		2828	98.25	99.05	97.41
		2826	98.24	99.03	97.4
		2824	98.22	99.01	97.4
		2822	98.22	99.01	97.4
		2820	98.23	99.02	97.41
		2818	98.26	99.04	97.41
		2816	98.28	99.05	97.42
		2814	98.3	99.05	97.42
		2812	98.3	99.04	97.41
		2810	98.3	99.04	97.4
		2808	98.31	99.03	97.41
		2806	98.31	99.03	97.43
		2804	98.31	99.03	97.46
		2802	98.3	99.03	97.47
		2800	98.28	99.03	97.46
		2798	98.26	99.04	97.45
		2796	98.24	99.05	97.44
		2794	98.24	99.07	97.45
		2792	98.25	99.09	97.46
		2790	98.27	99.1	97.48
		2788	98.28	99.11	97.49
		2786	98.29	99.11	97.49
		2784	98.32	99.11	97.49
		2782	98.34	99.12	97.49
		2780	98.37	99.12	97.5
		2778	98.38	99.13	97.51
		2776	98.38	99.13	97.52
		2774	98.36	99.13	97.52
		2772	98.34	99.13	97.51
		2770	98.33	99.13	97.5
		2768	98.33	99.14	97.5
		2766	98.35	99.14	97.5
		2764	98.36	99.15	97.52
		2762	98.37	99.15	97.53
		2760	98.38	99.15	97.55
		2758	98.37	99.14	97.55
		2756	98.36	99.13	97.55
		2754	98.35	99.12	97.55
		2752	98.35	99.12	97.56
		2750	98.35	99.13	97.58
		2748	98.37	99.16	97.59
		2746	98.39	99.17	97.6
		2744	98.41	99.19	97.6
		2742	98.43	99.19	97.59
		2740	98.44	99.19	97.58
		2738	98.43	99.18	97.57
		2736	98.41	99.18	97.56
		2734	98.4	99.18	97.56
		2732	98.4	99.18	97.58
		2730	98.41	99.19	97.6
		2728	98.43	99.2	97.62
		2726	98.45	99.22	97.65
		2724	98.47	99.23	97.68
		2722	98.47	99.23	97.69
		2720	98.47	99.21	97.69
		2718	98.46	99.19	97.68
		2716	98.45	99.17	97.66
		2714	98.44	99.17	97.66
		2712	98.42	99.17	97.66
		2710	98.41	99.18	97.66
		2708	98.42	99.19	97.67
		2706	98.44	99.21	97.67
		2704	98.46	99.23	97.66
		2702	98.47	99.23	97.66
		2700	98.47	99.23	97.68
		2698	98.46	99.23	97.7
		2696	98.46	99.24	97.72
		2694	98.46	99.25	97.74
		2692	98.46	99.27	97.73
		2690	98.46	99.27	97.72
		2688	98.44	99.26	97.7
		2686	98.43	99.23	97.68
		2684	98.42	99.21	97.67
		2682	98.42	99.21	97.66
		2680	98.43	99.21	97.67
		2678	98.44	99.21	97.67
		2676	98.44	99.2	97.67
		2674	98.43	99.2	97.66
		2672	98.42	99.19	97.64
		2670	98.42	99.19	97.63
		2668	98.41	99.19	97.64
		2666	98.41	99.2	97.66
		2664	98.42	99.21	97.67
		2662	98.43	99.22	97.68
		2660	98.44	99.23	97.69
		2658	98.45	99.24	97.71
		2656	98.46	99.25	97.72
		2654	98.47	99.25	97.72
		2652	98.46	99.25	97.7
		2650	98.46	99.24	97.69
		2648	98.45	99.23	97.71
		2646	98.46	99.23	97.73
		2644	98.47	99.24	97.76
		2642	98.48	99.24	97.76
		2640	98.48	99.24	97.75
		2638	98.49	99.24	97.73
		2636	98.51	99.25	97.73
		2634	98.52	99.26	97.73
		2632	98.51	99.26	97.74
		2630	98.5	99.27	97.76
		2628	98.48	99.27	97.78
		2626	98.48	99.27	97.78
		2624	98.47	99.26	97.76
		2622	98.47	99.25	97.73
		2620	98.47	99.24	97.72
		2618	98.48	99.25	97.71
		2616	98.49	99.25	97.73
		2614	98.5	99.25	97.76
		2612	98.51	99.25	97.8
		2610	98.51	99.25	97.83
		2608	98.53	99.26	97.86
		2606	98.56	99.28	97.88
		2604	98.59	99.31	97.89
		2602	98.6	99.33	97.88
		2600	98.6	99.35	97.88
		2598	98.59	99.36	97.88
		2596	98.55	99.35	97.88
		2594	98.5	99.33	97.87
		2592	98.46	99.3	97.86
		2590	98.44	99.29	97.85
		2588	98.45	99.29	97.83
		2586	98.47	99.29	97.82
		2584	98.48	99.29	97.8
		2582	98.49	99.29	97.79
		2580	98.52	99.31	97.79
		2578	98.55	99.33	97.79
		2576	98.57	99.35	97.79
		2574	98.57	99.37	97.8
		2572	98.59	99.38	97.83
		2570	98.61	99.38	97.87
		2568	98.64	99.37	97.9
		2566	98.64	99.37	97.9
		2564	98.62	99.36	97.9
		2562	98.59	99.36	97.88
		2560	98.57	99.34	97.86
		2558	98.55	99.32	97.83
		2556	98.55	99.3	97.81
		2554	98.54	99.29	97.81
		2552	98.55	99.3	97.84
		2550	98.57	99.31	97.87
		2548	98.62	99.33	97.88
		2546	98.66	99.34	97.88
		2544	98.69	99.35	97.87
		2542	98.68	99.36	97.88
		2540	98.65	99.38	97.89
		2538	98.62	99.39	97.88
		2536	98.61	99.39	97.86
		2534	98.62	99.38	97.85
		2532	98.63	99.37	97.86
		2530	98.63	99.36	97.89
		2528	98.62	99.36	97.91
		2526	98.63	99.37	97.92
		2524	98.64	99.39	97.93
		2522	98.63	99.41	97.94
		2520	98.6	99.41	97.93
		2518	98.57	99.4	97.91
		2516	98.56	99.39	97.9
		2514	98.56	99.36	97.89
		2512	98.55	99.33	97.89
		2510	98.52	99.29	97.88
		2508	98.5	99.27	97.88
		2506	98.5	99.28	97.88
		2504	98.51	99.31	97.89
		2502	98.56	99.35	97.91
		2500	98.64	99.39	97.94
		2498	98.7	99.41	97.97
		2496	98.73	99.42	97.98
		2494	98.7	99.42	97.97
		2492	98.65	99.4	97.96
		2490	98.61	99.37	97.94
		2488	98.58	99.34	97.93
		2486	98.55	99.31	97.91
		2484	98.54	99.3	97.9
		2482	98.54	99.31	97.91
		2480	98.56	99.33	97.92
		2478	98.58	99.35	97.95
		2476	98.61	99.36	97.98
		2474	98.63	99.37	97.99
		2472	98.63	99.36	97.99
		2470	98.62	99.35	97.98
		2468	98.6	99.34	97.97
		2466	98.57	99.34	97.96
		2464	98.56	99.34	97.96
		2462	98.57	99.35	97.96
		2460	98.59	99.36	97.96
		2458	98.61	99.36	97.96
		2456	98.63	99.37	97.97
		2454	98.66	99.39	97.99
		2452	98.7	99.42	98.02
		2450	98.74	99.45	98.04
		2448	98.74	99.46	98.02
		2446	98.7	99.47	97.99
		2444	98.65	99.47	97.96
		2442	98.61	99.47	97.96
		2440	98.59	99.47	97.98
		2438	98.59	99.47	98
		2436	98.59	99.45	98.02
		2434	98.6	99.43	98.03
		2432	98.6	99.41	98.02
		2430	98.58	99.4	97.99
		2428	98.56	99.39	97.95
		2426	98.55	99.38	97.94
		2424	98.56	99.38	97.94
		2422	98.6	99.39	97.96
		2420	98.66	99.4	97.97
		2418	98.7	99.41	97.99
		2416	98.7	99.41	97.99
		2414	98.67	99.38	97.96
		2412	98.64	99.35	97.92
		2410	98.64	99.33	97.9
		2408	98.66	99.34	97.92
		2406	98.69	99.35	97.94
		2404	98.7	99.36	97.97
		2402	98.69	99.36	98
		2400	98.69	99.37	98.02
		2398	98.68	99.38	98.04
		2396	98.67	99.39	98.05
		2394	98.67	99.39	98.05
		2392	98.67	99.4	98.05
		2390	98.7	99.41	98.05
		2388	98.72	99.41	98.04
		2386	98.73	99.41	98.04
		2384	98.72	99.4	98.04
		2382	98.7	99.4	98.05
		2380	98.67	99.39	98.05
		2378	98.68	99.39	98.05
		2376	98.7	99.39	98.06
		2374	98.71	99.4	98.07
		2372	98.71	99.4	98.08
		2370	98.71	99.4	98.09
		2368	98.72	99.39	98.1
		2366	98.74	99.39	98.11
		2364	98.73	99.38	98.1
		2362	98.69	99.38	98.09
		2360	98.67	99.38	98.08
		2358	98.68	99.38	98.06
		2356	98.7	99.39	98.03
		2354	98.7	99.44	98
		2352	98.69	99.55	98.02
		2350	98.68	99.64	98.07
		2348	98.67	99.62	98.09
		2346	98.68	99.49	98.07
		2344	98.7	99.35	98.04
		2342	98.71	99.3	98.04
		2340	98.7	99.32	98.08
		2338	98.69	99.35	98.1
		2336	98.68	99.35	98.1
		2334	98.69	99.35	98.08
		2332	98.7	99.35	98.08
		2330	98.68	99.33	98.08
		2328	98.62	99.3	98.06
		2326	98.58	99.27	98.03
		2324	98.57	99.27	98
		2322	98.6	99.27	97.99
		2320	98.62	99.27	97.99
		2318	98.64	99.26	98
		2316	98.65	99.24	98.01
		2314	98.66	99.24	98.03
		2312	98.67	99.26	98.06
		2310	98.67	99.29	98.1
		2308	98.66	99.32	98.14
		2306	98.63	99.32	98.17
		2304	98.59	99.3	98.18
		2302	98.59	99.29	98.19
		2300	98.64	99.29	98.17
		2298	98.7	99.31	98.15
		2296	98.72	99.32	98.13
		2294	98.7	99.33	98.1
		2292	98.66	99.32	98.07
		2290	98.66	99.31	98.04
		2288	98.68	99.3	98.03
		2286	98.66	99.27	98.03
		2284	98.59	99.24	98.02
		2282	98.49	99.19	97.98
		2280	98.42	99.17	97.9
		2278	98.42	99.18	97.85
		2276	98.47	99.23	97.83
		2274	98.51	99.28	97.84
		2272	98.51	99.31	97.85
		2270	98.49	99.3	97.86
		2268	98.47	99.27	97.86
		2266	98.47	99.24	97.86
		2264	98.48	99.22	97.87
		2262	98.51	99.22	97.91
		2260	98.57	99.23	97.99
		2258	98.61	99.25	98.07
		2256	98.62	99.24	98.12
		2254	98.59	99.23	98.1
		2252	98.56	99.23	98.06
		2250	98.56	99.26	98.03
		2248	98.58	99.3	98.03
		2246	98.59	99.34	98.04
		2244	98.59	99.35	98.03
		2242	98.58	99.32	97.98
		2240	98.6	99.25	97.91
		2238	98.64	99.2	97.88
		2236	98.71	99.18	97.89
		2234	98.75	99.2	97.93
		2232	98.73	99.21	97.93
		2230	98.67	99.18	97.89
		2228	98.63	99.16	97.85
		2226	98.62	99.19	97.9
		2224	98.64	99.28	98.02
		2222	98.66	99.37	98.13
		2220	98.68	99.4	98.16
		2218	98.69	99.37	98.1
		2216	98.67	99.32	98.03
		2214	98.64	99.3	98.01
		2212	98.65	99.33	98.06
		2210	98.7	99.37	98.14
		2208	98.76	99.37	98.17
		2206	98.79	99.31	98.13
		2204	98.77	99.22	98.02
		2202	98.7	99.14	97.88
		2200	98.59	99.12	97.78
		2198	98.47	99.16	97.74
		2196	98.39	99.22	97.77
		2194	98.4	99.26	97.83
		2192	98.47	99.25	97.89
		2190	98.56	99.22	97.93
		2188	98.61	99.2	97.97
		2186	98.55	99.16	98.02
		2184	98.38	99.09	98.05
		2182	98.16	99.03	98.01
		2180	98.06	99.02	97.94
		2178	98.14	99.09	97.93
		2176	98.36	99.25	98.04
		2174	98.59	99.42	98.18
		2172	98.75	99.54	98.23
		2170	98.83	99.56	98.15
		2168	98.84	99.45	98.01
		2166	98.77	99.24	97.88
		2164	98.65	99.04	97.82
		2162	98.55	98.97	97.84
		2160	98.54	99.09	97.93
		2158	98.61	99.3	98.05
		2156	98.65	99.46	98.07
		2154	98.57	99.44	97.95
		2152	98.39	99.31	97.75
		2150	98.2	99.19	97.58
		2148	98.15	99.18	97.53
		2146	98.3	99.28	97.6
		2144	98.59	99.42	97.77
		2142	98.87	99.51	97.99
		2140	99.05	99.55	98.18
		2138	99.1	99.53	98.27
		2136	99.09	99.52	98.24
		2134	99.04	99.52	98.16
		2132	98.97	99.53	98.1
		2130	98.91	99.52	98.04
		2128	98.89	99.52	98.01
		2126	98.92	99.56	98.03
		2124	98.95	99.63	98.13
		2122	98.93	99.68	98.29
		2120	98.85	99.69	98.41
		2118	98.76	99.64	98.44
		2116	98.69	99.56	98.41
		2114	98.65	99.48	98.33
		2112	98.63	99.4	98.25
		2110	98.64	99.36	98.2
		2108	98.65	99.34	98.16
		2106	98.64	99.33	98.14
		2104	98.61	99.32	98.1
		2102	98.58	99.28	98.03
		2100	98.6	99.25	98.01
		2098	98.68	99.26	98.05
		2096	98.8	99.32	98.13
		2094	98.88	99.39	98.22
		2092	98.9	99.45	98.27
		2090	98.89	99.47	98.3
		2088	98.87	99.48	98.3
		2086	98.86	99.48	98.28
		2084	98.84	99.48	98.25
		2082	98.79	99.47	98.23
		2080	98.73	99.46	98.25
		2078	98.7	99.45	98.26
		2076	98.72	99.46	98.24
		2074	98.77	99.46	98.21
		2072	98.8	99.44	98.2
		2070	98.8	99.41	98.2
		2068	98.76	99.37	98.19
		2066	98.7	99.34	98.16
		2064	98.64	99.34	98.12
		2062	98.59	99.36	98.12
		2060	98.59	99.38	98.14
		2058	98.61	99.35	98.15
		2056	98.61	99.26	98.14
		2054	98.59	99.16	98.1
		2052	98.56	99.13	98.07
		2050	98.55	99.17	98.03
		2048	98.52	99.27	97.97
		2046	98.48	99.37	97.95
		2044	98.45	99.47	98
		2042	98.47	99.55	98.1
		2040	98.55	99.56	98.19
		2038	98.63	99.47	98.23
		2036	98.67	99.33	98.25
		2034	98.63	99.22	98.28
		2032	98.61	99.24	98.31
		2030	98.71	99.39	98.37
		2028	98.93	99.56	98.44
		2026	99.07	99.61	98.46
		2024	98.95	99.49	98.34
		2022	98.64	99.28	98.11
		2020	98.35	99.14	97.93
		2018	98.25	99.14	97.92
		2016	98.33	99.22	98.06
		2014	98.46	99.3	98.2
		2012	98.57	99.32	98.22
		2010	98.64	99.27	98.12
		2008	98.68	99.22	97.98
		2006	98.69	99.24	97.93
		2004	98.69	99.31	98.03
		2002	98.74	99.4	98.22
		2000	98.86	99.47	98.45
		1998	99.01	99.54	98.65
		1996	99.13	99.64	98.81
		1994	99.15	99.7	98.94
		1992	99.08	99.7	99
		1990	98.98	99.64	98.96
		1988	98.9	99.6	98.84
		1986	98.81	99.59	98.7
		1984	98.66	99.55	98.56
		1982	98.51	99.51	98.47
		1980	98.5	99.5	98.42
		1978	98.69	99.57	98.42
		1976	98.92	99.65	98.41
		1974	98.97	99.64	98.36
		1972	98.84	99.52	98.26
		1970	98.69	99.36	98.16
		1968	98.61	99.24	98.08
		1966	98.62	99.22	98.06
		1964	98.69	99.29	98.1
		1962	98.81	99.4	98.2
		1960	98.96	99.53	98.33
		1958	99.08	99.63	98.48
		1956	99.12	99.69	98.61
		1954	99.1	99.69	98.67
		1952	99.06	99.63	98.68
		1950	99.03	99.58	98.66
		1948	99.03	99.55	98.61
		1946	99	99.54	98.52
		1944	98.91	99.51	98.38
		1942	98.8	99.45	98.23
		1940	98.77	99.42	98.19
		1938	98.86	99.46	98.29
		1936	98.99	99.54	98.46
		1934	99.08	99.61	98.61
		1932	99.05	99.6	98.65
		1930	98.93	99.53	98.57
		1928	98.8	99.45	98.47
		1926	98.7	99.41	98.42
		1924	98.68	99.4	98.44
		1922	98.68	99.38	98.46
		1920	98.69	99.34	98.41
		1918	98.7	99.33	98.31
		1916	98.76	99.37	98.24
		1914	98.86	99.44	98.21
		1912	98.93	99.5	98.21
		1910	98.93	99.51	98.19
		1908	98.86	99.47	98.18
		1906	98.78	99.41	98.2
		1904	98.74	99.37	98.24
		1902	98.75	99.37	98.28
		1900	98.81	99.41	98.33
		1898	98.88	99.44	98.35
		1896	98.92	99.45	98.34
		1894	98.9	99.43	98.3
		1892	98.86	99.4	98.27
		1890	98.83	99.4	98.29
		1888	98.82	99.4	98.34
		1886	98.81	99.4	98.38
		1884	98.79	99.38	98.37
		1882	98.79	99.35	98.35
		1880	98.82	99.34	98.34
		1878	98.86	99.36	98.35
		1876	98.88	99.39	98.37
		1874	98.87	99.39	98.38
		1872	98.85	99.37	98.37
		1870	98.84	99.34	98.36
		1868	98.86	99.32	98.36
		1866	98.89	99.34	98.37
		1864	98.89	99.35	98.35
		1862	98.87	99.34	98.32
		1860	98.85	99.33	98.3
		1858	98.83	99.32	98.32
		1856	98.83	99.32	98.33
		1854	98.83	99.31	98.32
		1852	98.84	99.3	98.31
		1850	98.85	99.29	98.31
		1848	98.85	99.29	98.35
		1846	98.86	99.31	98.4
		1844	98.89	99.34	98.43
		1842	98.91	99.38	98.43
		1840	98.92	99.39	98.4
		1838	98.9	99.39	98.35
		1836	98.88	99.38	98.31
		1834	98.87	99.37	98.32
		1832	98.88	99.36	98.36
		1830	98.89	99.35	98.39
		1828	98.91	99.35	98.43
		1826	98.95	99.37	98.46
		1824	98.99	99.4	98.49
		1822	99.02	99.42	98.5
		1820	99.03	99.43	98.49
		1818	99.01	99.44	98.48
		1816	98.99	99.43	98.46
		1814	98.98	99.42	98.44
		1812	98.97	99.42	98.44
		1810	98.98	99.42	98.46
		1808	98.98	99.43	98.48
		1806	98.98	99.43	98.49
		1804	98.98	99.42	98.48
		1802	98.98	99.41	98.47
		1800	98.99	99.4	98.48
		1798	98.99	99.4	98.49
		1796	98.99	99.4	98.49
		1794	99	99.4	98.49
		1792	99.03	99.39	98.5
		1790	99.04	99.37	98.51
		1788	99.02	99.35	98.51
		1786	98.98	99.35	98.49
		1784	98.94	99.35	98.48
		1782	98.94	99.36	98.5
		1780	98.96	99.36	98.52
		1778	98.99	99.36	98.54
		1776	99.03	99.35	98.53
		1774	99.05	99.34	98.51
		1772	99.07	99.34	98.51
		1770	99.09	99.36	98.53
		1768	99.12	99.38	98.56
		1766	99.13	99.4	98.58
		1764	99.12	99.41	98.58
		1762	99.1	99.4	98.59
		1760	99.09	99.38	98.6
		1758	99.09	99.36	98.59
		1756	99.1	99.36	98.59
		1754	99.11	99.38	98.59
		1752	99.13	99.39	98.59
		1750	99.14	99.38	98.6
		1748	99.16	99.36	98.62
		1746	99.17	99.35	98.65
		1744	99.17	99.35	98.67
		1742	99.17	99.35	98.68
		1740	99.16	99.34	98.67
		1738	99.14	99.33	98.61
		1736	99.11	99.31	98.54
		1734	99.09	99.32	98.5
		1732	99.09	99.33	98.52
		1730	99.1	99.34	98.57
		1728	99.11	99.34	98.6
		1726	99.1	99.31	98.6
		1724	99.1	99.29	98.6
		1722	99.11	99.27	98.62
		1720	99.12	99.26	98.64
		1718	99.11	99.26	98.64
		1716	99.1	99.26	98.64
		1714	99.08	99.27	98.63
		1712	99.05	99.27	98.6
		1710	99.01	99.27	98.54
		1708	98.96	99.27	98.48
		1706	98.91	99.26	98.39
		1704	98.8	99.22	98.24
		1702	98.64	99.17	97.99
		1700	98.47	99.12	97.71
		1698	98.31	99.1	97.46
		1696	98.13	99.09	97.25
		1694	97.93	99.08	97.08
		1692	97.76	99.08	96.93
		1690	97.63	99.09	96.78
		1688	97.5	99.11	96.59
		1686	97.27	99.12	96.29
		1684	96.9	99.08	95.93
		1682	96.55	99.02	95.61
		1680	96.28	98.97	95.37
		1678	96.06	98.94	95.11
		1676	95.88	98.91	94.85
		1674	95.69	98.88	94.61
		1672	95.44	98.85	94.35
		1670	95.1	98.8	94.06
		1668	94.75	98.75	93.75
		1666	94.44	98.71	93.47
		1664	94.17	98.7	93.22
		1662	93.92	98.69	92.99
		1660	93.67	98.67	92.77
		1658	93.45	98.63	92.54
		1656	93.26	98.59	92.27
		1654	93.08	98.55	91.97
		1652	92.96	98.52	91.73
		1650	92.93	98.52	91.63
		1648	92.92	98.53	91.57
		1646	92.88	98.52	91.48
		1644	92.85	98.49	91.4
		1642	92.87	98.46	91.37
		1640	92.93	98.44	91.37
		1638	93.02	98.42	91.38
		1636	93.18	98.42	91.48
		1634	93.37	98.43	91.69
		1632	93.54	98.43	91.93
		1630	93.69	98.43	92.13
		1628	93.84	98.44	92.34
		1626	94.05	98.46	92.61
		1624	94.28	98.47	92.91
		1622	94.49	98.47	93.17
		1620	94.67	98.48	93.36
		1618	94.87	98.5	93.56
		1616	95.07	98.55	93.81
		1614	95.25	98.6	94.08
		1612	95.38	98.64	94.32
		1610	95.48	98.68	94.51
		1608	95.58	98.72	94.67
		1606	95.68	98.76	94.83
		1604	95.78	98.82	94.98
		1602	95.86	98.88	95.11
		1600	95.93	98.92	95.23
		1598	95.98	98.95	95.31
		1596	96	98.96	95.38
		1594	96.01	98.98	95.42
		1592	96.02	98.99	95.46
		1590	96.01	99.01	95.47
		1588	95.99	99.04	95.46
		1586	95.97	99.05	95.43
		1584	95.95	99.06	95.38
		1582	95.94	99.05	95.3
		1580	95.93	99.04	95.19
		1578	95.93	99.05	95.07
		1576	95.92	99.07	94.99
		1574	95.87	99.11	94.95
		1572	95.79	99.13	94.9
		1570	95.69	99.14	94.82
		1568	95.6	99.13	94.7
		1566	95.53	99.13	94.59
		1564	95.45	99.14	94.45
		1562	95.35	99.16	94.28
		1560	95.21	99.18	94.05
		1558	95	99.18	93.78
		1556	94.77	99.18	93.6
		1554	94.56	99.19	93.49
		1552	94.35	99.2	93.39
		1550	94.14	99.21	93.28
		1548	93.97	99.22	93.2
		1546	93.84	99.22	93.11
		1544	93.72	99.22	92.97
		1542	93.6	99.23	92.79
		1540	93.49	99.24	92.64
		1538	93.39	99.24	92.59
		1536	93.3	99.22	92.55
		1534	93.2	99.2	92.49
		1532	93.14	99.19	92.44
		1530	93.15	99.2	92.45
		1528	93.19	99.22	92.48
		1526	93.24	99.23	92.51
		1524	93.3	99.25	92.53
		1522	93.37	99.27	92.57
		1520	93.4	99.28	92.61
		1518	93.4	99.27	92.64
		1516	93.42	99.24	92.69
		1514	93.47	99.21	92.76
		1512	93.56	99.19	92.85
		1510	93.7	99.18	92.97
		1508	93.94	99.19	93.19
		1506	94.21	99.24	93.51
		1504	94.41	99.28	93.78
		1502	94.51	99.29	93.96
		1500	94.59	99.29	94.09
		1498	94.71	99.28	94.23
		1496	94.88	99.25	94.42
		1494	95.05	99.23	94.63
		1492	95.22	99.21	94.84
		1490	95.4	99.21	95.07
		1488	95.6	99.23	95.29
		1486	95.76	99.24	95.47
		1484	95.88	99.26	95.6
		1482	95.97	99.27	95.7
		1480	96.04	99.28	95.78
		1478	96.08	99.29	95.82
		1476	96.1	99.29	95.82
		1474	96.08	99.28	95.77
		1472	96.05	99.27	95.73
		1470	96	99.26	95.69
		1468	95.96	99.25	95.67
		1466	95.93	99.25	95.65
		1464	95.9	99.26	95.65
		1462	95.88	99.27	95.64
		1460	95.84	99.28	95.61
		1458	95.79	99.28	95.54
		1456	95.74	99.26	95.48
		1454	95.71	99.25	95.49
		1452	95.71	99.25	95.52
		1450	95.71	99.27	95.54
		1448	95.71	99.28	95.55
		1446	95.73	99.29	95.55
		1444	95.74	99.29	95.56
		1442	95.73	99.28	95.56
		1440	95.72	99.28	95.58
		1438	95.75	99.29	95.65
		1436	95.84	99.31	95.76
		1434	95.96	99.31	95.88
		1432	96.06	99.31	95.96
		1430	96.12	99.3	96.01
		1428	96.16	99.29	96.05
		1426	96.19	99.28	96.08
		1424	96.2	99.28	96.07
		1422	96.2	99.28	96.05
		1420	96.18	99.28	96.03
		1418	96.15	99.27	96.01
		1416	96.13	99.27	95.99
		1414	96.11	99.26	95.95
		1412	96.07	99.25	95.9
		1410	96.01	99.25	95.85
		1408	95.93	99.25	95.8
		1406	95.86	99.26	95.74
		1404	95.79	99.28	95.68
		1402	95.71	99.29	95.6
		1400	95.62	99.28	95.52
		1398	95.52	99.27	95.44
		1396	95.45	99.26	95.4
		1394	95.4	99.26	95.41
		1392	95.37	99.25	95.43
		1390	95.36	99.25	95.46
		1388	95.38	99.25	95.5
		1386	95.43	99.26	95.56
		1384	95.49	99.27	95.64
		1382	95.56	99.28	95.72
		1380	95.62	99.28	95.79
		1378	95.7	99.28	95.85
		1376	95.78	99.27	95.9
		1374	95.86	99.26	95.95
		1372	95.94	99.26	96.01
		1370	96	99.25	96.07
		1368	96.04	99.25	96.13
		1366	96.08	99.24	96.19
		1364	96.12	99.25	96.26
		1362	96.18	99.26	96.35
		1360	96.26	99.28	96.43
		1358	96.32	99.29	96.47
		1356	96.35	99.29	96.49
		1354	96.36	99.27	96.47
		1352	96.35	99.25	96.46
		1350	96.34	99.24	96.46
		1348	96.33	99.24	96.49
		1346	96.33	99.25	96.52
		1344	96.32	99.26	96.55
		1342	96.29	99.25	96.55
		1340	96.26	99.23	96.55
		1338	96.24	99.21	96.54
		1336	96.24	99.2	96.53
		1334	96.24	99.19	96.53
		1332	96.25	99.18	96.54
		1330	96.25	99.18	96.55
		1328	96.25	99.18	96.55
		1326	96.24	99.2	96.55
		1324	96.23	99.21	96.55
		1322	96.2	99.2	96.55
		1320	96.14	99.19	96.54
		1318	96.09	99.16	96.52
		1316	96.05	99.15	96.5
		1314	96.04	99.14	96.5
		1312	96.04	99.14	96.52
		1310	96.02	99.13	96.53
		1308	96	99.11	96.52
		1306	95.99	99.08	96.51
		1304	95.98	99.06	96.5
		1302	95.98	99.04	96.52
		1300	95.99	99.03	96.55
		1298	96	99.02	96.59
		1296	96.02	99.01	96.63
		1294	96.03	98.98	96.64
		1292	96.04	98.95	96.64
		1290	96.06	98.93	96.64
		1288	96.07	98.91	96.63
		1286	96.09	98.89	96.62
		1284	96.1	98.87	96.62
		1282	96.09	98.83	96.61
		1280	96.07	98.77	96.59
		1278	96.05	98.7	96.56
		1276	96.03	98.63	96.53
		1274	96.02	98.56	96.5
		1272	96.02	98.5	96.48
		1270	96.02	98.43	96.45
		1268	96.01	98.36	96.4
		1266	95.99	98.27	96.33
		1264	95.97	98.15	96.26
		1262	95.94	98.02	96.18
		1260	95.92	97.88	96.09
		1258	95.89	97.74	95.99
		1256	95.85	97.59	95.89
		1254	95.81	97.41	95.77
		1252	95.78	97.17	95.65
		1250	95.75	96.9	95.51
		1248	95.72	96.58	95.33
		1246	95.69	96.23	95.13
		1244	95.66	95.87	94.93
		1242	95.63	95.49	94.73
		1240	95.61	95.09	94.55
		1238	95.61	94.68	94.36
		1236	95.63	94.28	94.2
		1234	95.67	93.89	94.06
		1232	95.71	93.51	93.93
		1230	95.74	93.13	93.81
		1228	95.77	92.76	93.69
		1226	95.8	92.4	93.57
		1224	95.83	92.06	93.44
		1222	95.88	91.75	93.32
		1220	95.95	91.46	93.21
		1218	96.04	91.18	93.12
		1216	96.12	90.92	93.03
		1214	96.18	90.66	92.94
		1212	96.24	90.41	92.84
		1210	96.3	90.17	92.74
		1208	96.36	89.96	92.64
		1206	96.41	89.74	92.54
		1204	96.44	89.51	92.42
		1202	96.47	89.27	92.29
		1200	96.5	89.04	92.17
		1198	96.51	88.82	92.04
		1196	96.51	88.59	91.91
		1194	96.5	88.37	91.77
		1192	96.52	88.17	91.65
		1190	96.55	87.98	91.55
		1188	96.59	87.8	91.45
		1186	96.62	87.6	91.34
		1184	96.63	87.41	91.2
		1182	96.62	87.22	91.07
		1180	96.59	87.03	90.93
		1178	96.54	86.84	90.79
		1176	96.48	86.66	90.63
		1174	96.41	86.47	90.46
		1172	96.36	86.3	90.3
		1170	96.33	86.12	90.14
		1168	96.3	85.96	90
		1166	96.28	85.8	89.86
		1164	96.26	85.65	89.72
		1162	96.25	85.49	89.59
		1160	96.26	85.33	89.46
		1158	96.29	85.18	89.34
		1156	96.31	85.02	89.21
		1154	96.34	84.87	89.07
		1152	96.38	84.73	88.94
		1150	96.41	84.6	88.8
		1148	96.46	84.47	88.67
		1146	96.52	84.33	88.54
		1144	96.57	84.2	88.41
		1142	96.6	84.06	88.28
		1140	96.61	83.9	88.12
		1138	96.61	83.73	87.92
		1136	96.59	83.55	87.7
		1134	96.59	83.36	87.49
		1132	96.58	83.17	87.29
		1130	96.56	82.97	87.08
		1128	96.55	82.78	86.85
		1126	96.54	82.58	86.61
		1124	96.53	82.35	86.36
		1122	96.5	82.08	86.1
		1120	96.45	81.79	85.86
		1118	96.4	81.48	85.63
		1116	96.35	81.13	85.4
		1114	96.32	80.76	85.15
		1112	96.3	80.34	84.88
		1110	96.31	79.88	84.61
		1108	96.32	79.36	84.35
		1106	96.33	78.77	84.11
		1104	96.34	78.13	83.9
		1102	96.35	77.44	83.71
		1100	96.36	76.71	83.53
		1098	96.37	75.97	83.34
		1096	96.35	75.22	83.15
		1094	96.32	74.5	82.98
		1092	96.31	73.83	82.84
		1090	96.35	73.23	82.73
		1088	96.42	72.72	82.65
		1086	96.47	72.28	82.6
		1084	96.48	71.89	82.56
		1082	96.47	71.55	82.52
		1080	96.46	71.26	82.49
		1078	96.46	71.03	82.48
		1076	96.47	70.84	82.5
		1074	96.47	70.67	82.51
		1072	96.47	70.54	82.52
		1070	96.47	70.46	82.54
		1068	96.46	70.41	82.59
		1066	96.43	70.38	82.67
		1064	96.4	70.4	82.77
		1062	96.39	70.45	82.88
		1060	96.39	70.53	83.02
		1058	96.39	70.66	83.18
		1056	96.4	70.84	83.36
		1054	96.43	71.08	83.56
		1052	96.48	71.35	83.78
		1050	96.56	71.67	84.05
		1048	96.63	72.04	84.36
		1046	96.65	72.45	84.69
		1044	96.64	72.91	85
		1042	96.64	73.42	85.32
		1040	96.68	74.02	85.67
		1038	96.75	74.7	86.08
		1036	96.82	75.45	86.53
		1034	96.86	76.24	87
		1032	96.86	77.08	87.45
		1030	96.83	77.95	87.87
		1028	96.79	78.84	88.26
		1026	96.76	79.76	88.62
		1024	96.76	80.71	88.99
		1022	96.79	81.69	89.37
		1020	96.84	82.66	89.74
		1018	96.89	83.61	90.09
		1016	96.91	84.54	90.42
		1014	96.91	85.42	90.72
		1012	96.89	86.26	91
		1010	96.88	87.05	91.25
		1008	96.89	87.78	91.45
		1006	96.93	88.46	91.6
		1004	96.98	89.06	91.71
		1002	97.02	89.58	91.77
		1000	97.05	90.02	91.78
		998	97.06	90.38	91.77
		996	97.05	90.68	91.73
		994	97.04	90.89	91.69
		992	97.02	90.99	91.63
		990	96.99	90.97	91.52
		988	96.97	90.82	91.35
		986	96.95	90.56	91.15
		984	96.95	90.24	90.96
		982	96.96	89.89	90.81
		980	96.98	89.51	90.67
		978	97	89.09	90.54
		976	97.03	88.65	90.41
		974	97.06	88.22	90.33
		972	97.09	87.82	90.29
		970	97.12	87.44	90.29
		968	97.13	87.09	90.31
		966	97.13	86.78	90.34
		964	97.12	86.5	90.38
		962	97.09	86.27	90.42
		960	97.07	86.09	90.47
		958	97.06	85.96	90.53
		956	97.06	85.86	90.6
		954	97.06	85.78	90.66
		952	97.06	85.72	90.71
		950	97.06	85.7	90.77
		948	97.06	85.7	90.84
		946	97.05	85.72	90.92
		944	97.03	85.76	91
		942	96.99	85.83	91.06
		940	96.95	85.92	91.11
		938	96.89	86.03	91.15
		936	96.85	86.17	91.21
		934	96.83	86.34	91.33
		932	96.84	86.52	91.47
		930	96.87	86.72	91.62
		928	96.9	86.91	91.75
		926	96.91	87.1	91.87
		924	96.92	87.3	91.99
		922	96.93	87.51	92.12
		920	96.96	87.75	92.26
		918	96.99	87.98	92.39
		916	97.02	88.2	92.51
		914	97.05	88.4	92.62
		912	97.09	88.58	92.73
		910	97.14	88.77	92.85
		908	97.17	88.95	92.97
		906	97.15	89.13	93.05
		904	97.09	89.27	93.09
		902	97.02	89.41	93.09
		900	96.97	89.57	93.06
		898	96.93	89.75	93.05
		896	96.9	89.98	93.07
		894	96.9	90.24	93.16
		892	96.94	90.52	93.3
		890	96.98	90.8	93.43
		888	97	91.04	93.53
		886	96.97	91.24	93.57
		884	96.93	91.41	93.61
		882	96.9	91.58	93.67
		880	96.91	91.76	93.74
		878	96.93	91.96	93.8
		876	96.95	92.17	93.84
		874	96.97	92.37	93.88
		872	96.98	92.54	93.92
		870	96.98	92.67	93.98
		868	96.98	92.77	94.02
		866	96.97	92.88	94.06
		864	96.97	92.98	94.09
		862	96.97	93.06	94.11
		860	96.96	93.13	94.12
		858	96.93	93.18	94.11
		856	96.88	93.22	94.08
		854	96.81	93.25	94.05
		852	96.74	93.26	94
		850	96.67	93.24	93.96
		848	96.62	93.22	93.93
		846	96.6	93.19	93.94
		844	96.6	93.16	93.94
		842	96.6	93.1	93.91
		840	96.59	92.99	93.82
		838	96.54	92.84	93.69
		836	96.48	92.67	93.57
		834	96.42	92.51	93.47
		832	96.4	92.34	93.39
		830	96.42	92.15	93.3
		828	96.44	91.93	93.19
		826	96.44	91.69	93.1
		824	96.41	91.42	93.03
		822	96.38	91.14	92.97
		820	96.35	90.86	92.91
		818	96.36	90.6	92.84
		816	96.39	90.35	92.74
		814	96.42	90.1	92.6
		812	96.43	89.87	92.44
		810	96.42	89.65	92.27
		808	96.39	89.44	92.12
		806	96.34	89.24	91.99
		804	96.29	89.04	91.92
		802	96.26	88.87	91.91
		800	96.27	88.75	91.94
		798	96.3	88.65	91.96
		796	96.3	88.57	91.92
		794	96.26	88.48	91.84
		792	96.2	88.42	91.73
		790	96.13	88.41	91.65
		788	96.09	88.45	91.6
		786	96.07	88.56	91.6
		784	96.07	88.71	91.64
		782	96.07	88.88	91.72
		780	96.04	89.08	91.81
		778	96	89.29	91.91
		776	95.95	89.52	92.01
		774	95.89	89.73	92.08
		772	95.83	89.92	92.11
		770	95.76	90.07	92.1
		768	95.68	90.18	92.1
		766	95.6	90.26	92.13
		764	95.53	90.32	92.18
		762	95.49	90.39	92.2
		760	95.48	90.49	92.19
		758	95.48	90.59	92.18
		756	95.47	90.67	92.17
		754	95.45	90.71	92.14
		752	95.42	90.7	92.09
		750	95.37	90.68	92.02
		748	95.29	90.65	91.93
		746	95.19	90.62	91.84
		744	95.09	90.6	91.77
		742	95.02	90.59	91.74
		740	94.98	90.59	91.73
		738	94.95	90.6	91.7
		736	94.93	90.6	91.66
		734	94.93	90.6	91.64
		732	94.95	90.62	91.66
		730	94.98	90.65	91.72
		728	94.99	90.7	91.77
		726	94.95	90.72	91.79
		724	94.88	90.71	91.77
		722	94.79	90.67	91.73
		720	94.71	90.62	91.67
		718	94.64	90.59	91.61
		716	94.56	90.56	91.55
		714	94.47	90.54	91.46
		712	94.36	90.51	91.35
		710	94.26	90.5	91.23
		708	94.14	90.5	91.11
		706	94.02	90.51	90.99
		704	93.91	90.51	90.88
		702	93.83	90.5	90.78
		700	93.78	90.47	90.71
		698	93.77	90.43	90.69
		696	93.78	90.4	90.72
		694	93.84	90.41	90.79
		692	93.9	90.44	90.86
		690	93.9	90.46	90.85
		688	93.8	90.44	90.76
		686	93.64	90.37	90.63
		684	93.53	90.3	90.54
		682	93.52	90.28	90.52
		680	93.57	90.29	90.56
		678	93.58	90.32	90.59
		676	93.53	90.32	90.61
		674	93.47	90.3	90.6
		672	93.44	90.27	90.56
		670	93.44	90.22	90.47
		668	93.41	90.16	90.33
		666	93.33	90.09	90.2
		664	93.23	90.02	90.12
		662	93.12	89.93	90.08
		660	93.03	89.85	90.06
		658	92.98	89.78	90.04
		656	92.98	89.76	90.04
		654	93	89.75	90.06
		652	93.01	89.72	90.04
		650	92.98	89.68	89.98
		648	92.93	89.63	89.89
		646	92.88	89.58	89.81
		644	92.84	89.49	89.75
		642	92.81	89.38	89.69
		640	92.78	89.28	89.62
		638	92.77	89.23	89.53
		636	92.74	89.23	89.48
		634	92.68	89.24	89.48
		632	92.59	89.23	89.5
		630	92.51	89.15	89.48
		628	92.46	89.03	89.39
		626	92.43	88.91	89.27
		624	92.38	88.82	89.16
		622	92.35	88.75	89.1
		620	92.35	88.7	89.08
		618	92.41	88.66	89.1
		616	92.47	88.64	89.12
		614	92.46	88.58	89.13
		612	92.37	88.45	89.09
		610	92.23	88.25	88.99
		608	92.08	88.05	88.87
		606	91.96	87.88	88.78
		604	91.92	87.75	88.74
		602	92	87.68	88.77
		600	92.18	87.66	88.84
		598	92.35	87.63	88.89
		596	92.42	87.54	88.86
		594	92.36	87.37	88.77
		592	92.2	87.16	88.65
		590	92.01	86.94	88.54
		588	91.88	86.75	88.44
		586	91.86	86.63	88.34
		584	91.93	86.55	88.27
		582	92.01	86.45	88.29
		580	92.07	86.31	88.43
		578	92.13	86.15	88.62
		576	92.23	86.03	88.68
		574	92.27	85.94	88.51
		572	92.18	85.85	88.18
		570	92	85.76	87.91
		568	91.82	85.66	87.8
		566	91.69	85.51	87.76
		564	91.54	85.26	87.67
		562	91.4	84.97	87.51
		560	91.34	84.79	87.39
		558	91.42	84.81	87.34
		556	91.57	84.96	87.33
		554	91.66	85.13	87.32
		552	91.65	85.2	87.29
		550	91.56	85.14	87.2
		548	91.44	84.99	87.02
		546	91.35	84.87	86.79
		544	91.33	84.85	86.63
		542	91.36	84.93	86.61
		540	91.36	85.01	86.72
		538	91.28	85.05	86.91
		536	91.15	85.11	87.13
		534	91.07	85.18	87.29
		532	91.05	85.21	87.28
		530	91.04	85.15	87.09
		528	91	85.08	86.86
		526	90.94	85.04	86.76
		524	90.89	85.06	86.74
		522	90.9	85.09	86.67
		520	91	85.11	86.48
		518	91.17	85.12	86.3
		516	91.37	85.1	86.29
		514	91.49	85.03	86.46
		512	91.51	84.92	86.69
		510	91.45	84.77	86.83
		508	91.37	84.54	86.77
		506	91.33	84.23	86.48
		504	91.3	83.86	86.05
		502	91.27	83.4	85.55
		500	91.21	82.85	85.1
		498	91.2	82.23	84.77
		496	91.28	81.56	84.55
		494	91.43	80.77	84.29
		492	91.55	79.77	83.82
		490	91.6	78.57	83.09
		488	91.57	77.26	82.24
		486	91.47	75.88	81.43
		484	91.27	74.43	80.68
		482	91.04	72.94	79.92
		480	90.89	71.53	79.15
		478	90.93	70.22	78.31
		476	91.15	68.92	77.37
		474	91.47	67.58	76.33
		472	91.75	66.24	75.4
		470	91.88	65.01	74.77
		468	91.83	63.93	74.35
		466	91.69	62.96	73.94
		464	91.57	62.04	73.41
		462	91.5	61.11	72.87
		460	91.45	60.14	72.44
		458	91.37	59.25	72.15
		456	91.2	58.56	71.91
		454	90.96	58.05	71.74
		452	90.71	57.69	71.78
		450	90.61	57.47	72.12
		448	90.82	57.34	72.68
		446	91.29	57.23	73.33
		444	91.78	57.07	73.97
		442	91.99	56.94	74.55
		440	91.92	56.88	74.87
		438	91.75	56.87	74.78
		436	91.57	56.9	74.45
		434	91.3	57.02	74.28
		432	90.86	57.3	74.59
		430	90.35	57.62	75.27
		428	90.03	57.9	75.93
		426	90.13	58.16	76.35
		424	90.72	58.45	76.53
		422	91.6	58.65	76.48
		420	92.2	58.74	76.28
		418	91.86	58.92	76.19
		416	90.71	59.34	76.43
		414	89.46	59.84	76.79
		412	88.75	60.32	76.98
		410	88.99	60.88	77.01
		408	90.11	61.54	77.21
		406	91.24	61.97	77.82
		404	91.33	61.9	78.7
		402	90.25	61.56	79.59
		400	89.23	61.55	80.46

## Sheet: Figure 2g
	Figure 2g
	ICP-OES
	Concentration of TMOS (mM)	Amount of Silicon per Cell (pg)
	10	0.11854	0.120266	0.130839	0.132744	0.164639	0.167036
	30	0.159339	0.160254	0.166293	0.167248	0.17885	0.179877
	50	0.199064	0.200097	0.189408	0.190391	0.17811	0.179034
	70	0.213404	0.212931	0.2081	0.207638	0.197884	0.197445

## Sheet: Figure 2i
	Figure 2i
		Cell Diameter (μm)
		leukocytes	cryosilicified leukocytes	erythrocytes	cryosilicified erythrocytes
		7.89022	7.89753	10.1554	10.1943
		7.88649	7.8933	10.1226	10.143
		7.8762	7.8897	9.95192	10.0008
		7.86989	7.88149	9.81892	9.93722
		7.86897	7.86933	9.78669	9.84286
		7.86433	7.84662	9.76291	9.83877
		7.84785	7.80799	9.7626	9.76547
		7.84785	7.80606	9.75885	9.75738
		7.84001	7.8	9.75827	9.75738
		7.82954	7.7987	9.74201	9.70605
		7.82937	7.79294	9.69974	9.55829
		7.82638	7.78398	9.66047	9.55144
		7.82382	7.76959	9.64939	9.3774
		7.81555	7.74317	9.63999	9.32819
		7.81531	7.74009	9.55346	9.30374
		7.79341	7.73844	9.48922	9.26206
		7.79341	7.73788	9.43964	9.26206
		7.78398	7.71892	9.37455	9.22947
		7.78307	7.71827	9.36693	9.19271
		7.76995	7.70805	9.31124	9.18999
		7.76057	7.70722	9.31049	9.18049
		7.75773	7.70484	9.3098	9.03457
		7.74941	7.69774	9.28144	8.98197
		7.73996	7.69708	9.24214	8.97868
		7.73303	7.69579	9.20787	8.97317
		7.73137	7.68665	9.17253	8.7901
		7.7238	7.68027	9.1705	8.78637
		7.68895	7.67131	9.07414	8.78253
		7.68146	7.63988	9.05574	8.78149
		7.68146	7.63506	9.04378	8.74736
		7.66445	7.63474	9.04198	8.72486
		7.66133	7.58995	9.03938	8.71755
		7.65869	7.5803	9.01463	8.70664
		7.64907	7.57988	8.93352	8.67837
		7.64005	7.55579	8.93091	8.67497
		7.63842	7.55522	8.92477	8.67066
		7.63143	7.54016	8.83294	8.6479
		7.63079	7.53538	8.8	8.6449
		7.62382	7.53005	8.74463	8.6186
		7.61988	7.52857	8.68671	8.60465
		7.615	7.52703	8.64971	8.58434
		7.61479	7.5266	8.63424	8.56817
		7.61349	7.5253	8.49576	8.568
		7.6118	7.51935	8.45793	8.56032
		7.60728	7.49492	8.41881	8.51989
		7.60484	7.47164	8.40981	8.51415
		7.6026	7.46954	8.34892	8.51409
		7.5954	7.44873	8.34415	8.50464
		7.58275	7.44558	8.33778	8.50218
		7.57175	7.42912	8.3015	8.50189
		7.55404	7.41966	8.27449	8.47948
		7.55364	7.40882	8.2565	8.46196
		7.52988	7.40592	8.22502	8.4445
		7.5217	7.39802	8.20162	8.44371
		7.51967	7.39505	8.1557	8.43733
		7.51138	7.38631	8.1516	8.39708
		7.51138	7.38352	8.1516	8.38615
		7.50939	7.37783	8.14509	8.37137
		7.47874	7.37215	8.13879	8.37055
		7.46256	7.36244	8.13058	8.29464
		7.42912	7.35483	8.09952	8.29464
		7.42912	7.35135	8.09724	8.25857
		7.41758	7.32808	8.09337	8.24478
		7.3965	7.32791	8.06547	8.22767
		7.39254	7.30212	8.06363	8.22692
		7.38477	7.29807	8.05525	8.21499
		7.36751	7.27925	8.051	8.20292
		7.36696	7.27889	8.04447	8.16326
		7.33043	7.26862	8.03806	8.16242
		7.33007	7.25654	7.96329	8.15034
		7.29704	7.25249	7.94021	8.1408
		7.28802	7.25094	7.88847	8.12773
		7.27734	7.2376	7.88207	8.11034
		7.27126	7.22469	7.88006	8.0092
		7.26211	7.2187	7.8675	8.00837
		7.2489	7.20735	7.86428	8.00624
		7.23801	7.19803	7.85301	7.99636
		7.23208	7.18685	7.84422	7.99395
		7.2214	7.18387	7.83154	7.97099
		7.22123	7.17218	7.83153	7.95141
		7.21834	7.16938	7.785	7.95141
		7.20656	7.14586	7.77602	7.94753
		7.19987	7.14243	7.77446	7.94114
		7.17073	7.14088	7.76736	7.9198
		7.17008	7.13568	7.75055	7.91855
		7.15764	7.12986	7.73445	7.91179
		7.10656	7.10586	7.70189	7.90424
		7.10544	7.10483	7.69406	7.88386
		7.06906	7.0867	7.68895	7.87702
		7.06443	7.08519	7.68564	7.87319
		7.06016	7.07354	7.67356	7.85353
		7.05909	7.05746	7.67187	7.84754
		7.05262	7.04311	7.66124	7.83154
		7.04515	7.01165	7.65513	7.81749
		7.01795	7.0088	7.6258	7.81152
		7.00353	7.00588	7.6026	7.80909
		6.97368	7.00475	7.59457	7.80359
		6.88353	7.00311	7.57777	7.77748
		6.875	6.99777	7.56354	7.73912
		6.8693	6.99583	7.55024	7.73247
		6.85368	6.98852	7.53258	7.70227
		6.84994	6.94614	7.52857	7.69783

## Sheet: Figure 2l
	Figure 2l
	pressure(Pa)	（L/R）
		untreated			Cryosilicified Blood
	0	0	0	0	0	0	0
	294	2.63281	2.80469	2.92969	0.219355	0.258065	0.36129
	490	3.22656	3.07812	3.13281	0.380645	0.406452	0.503226
	696	3.30469	3.50781	3.71094	0.516129	0.567742	0.612903

## Sheet: Figure 2m
	Figure 2m
			Young's Modulus (kPa)
			Native cryosilicified leukocytes	Cryosilicified leukocytes
		1	0.04257	0.16385
		2	0.04452	0.16607
		3	0.03787	0.17875
		4	0.1193	0.17875
		5	0.08632	0.17875
		6	0.03868	0.18306
		7	0.02992	0.18306
		8	0.04329	0.19662
		9	0.03745	0.19662
		10	0.03251	0.20697
		11	0.03823	0.20995
		12	0.11177	0.21581
		13	0.03837	0.2172
		14	0.01209	0.21758
		15	0.09057	0.21847
		16	0.07988	0.23082
		17	0.0852	0.23349
		18	0.03251	0.237
		19	0.03176	0.24131
		20	0.05487	0.24289
		21	0.04176	0.2574
		22	0.08775	0.26929
		23	0.02219	0.27527
		24	0.04672	0.2765
		25	0.13858	0.28195
		26	0.04452	0.28808
		27	0.02809	0.29186
		28	0.04048	0.30336
		29	0.04734	0.31762
		30	0.06727	0.31853
		31	0.04225	0.32284
		32	0.03844	0.32923
		33	0.01126	0.33707

## Sheet: Figure 3a
	Figure 3a
		Gel electrophoresis(DNA)

## Sheet: Figure 3b
	Figure 3b
		Gel electrophoresis(G1-G5)

## Sheet: Figure 3d
	Figure 3d
		SNP mutations
		A>T/T>A	72
		A>C/T>G	151
		A>G/T>C	156
		G>C/C>G	86
		G>T/C>A	94
		G>A/C>T	272

## Sheet: Figure 3e
	Figure 3e
			InDel mutations
		1	26	1
		2	12	2
		3	6	3
		4	13	4
		5	4	5
		6	5	6
		7	2	7
		8	5	8
		9	3	9
		10	3	10
		＞10	16

## Sheet: Figure 4a
	Figure 4a
		Gel electrophoresis(DNA)-ROS

[truncated: 7 more sheets: Figure 4b, Figure 4c, Figure 4d, Figure 5a, Figure 5b, Figure 5c, Figure 6g]
