# Supplementary material for: Long-term whole blood DNA preservation by cost-efficient cryosilicification
Source: Nat Commun. 2022 Oct 21;13:6265. doi: 10.1038/s41467-022-33759-y (PMC9587218; doi:10.1038/s41467-022-33759-y)
Supplement: Supplementary file 4 — Source Data [file 41467_2022_33759_MOESM4_ESM.zip › Source data/source data -Supporting Information.xlsx]

## Sheet: Supplementary fig1
Supplementary fig1
	SDS-PAGE

## Sheet: Supplementary fig 2
	Supplementary fig 2 a			Supplementary fig 2 b
		Leukocytes	Cryosilicified leukocytes		Erythrocytes	Cryosilicified erythrocytes
		8500000	9300000		4000000000	2100000000
		9400000	7000000		3600000000	2700000000
		7900000	8500000		5100000000	3600000000
		9300000	9100000		4400000000	3000000000

## Sheet: Supplementary fig 8
	Supplementary fig 8
		Thickness(nm)
		Nuclear membrane	Leukocyte cell membrane
		35.46	73.791
		49.255	36.039
		92.628	31.609
		38.462	25.484
		38.462	22.351
		81.499	18.02
		44.853	32.001
		44.853	36.384
		68.154	40.293
		53.846	40.293
		41.603	39.034
		43.853	81.358
		67.17	61.005
		60.202	47.149
		55.069	24.989
		50	47.413
		56.001	28.272
		91.422	44.98
		51.314	24.989
		35.46	34.984
		55.47	45.257
		41.603	33.526
		24.627	26.914
		21.757	30.4
		41.603	49.978
		68.154	60.181
		65.385	45.257
		79.29	42.701
		76.344	55.723
		40.885	24.989
		66.172	42.992
		69.338	35.339
		72.569	63.217
		60.079	51.455
		60.813	44.701
		57.692	71.557
		43.853	49.978
		38.462	64.971
		36.285	67.977
		40.885	72.079
		27.735	49.475
		43.853	36.039
		79.29	39.034
		73.481	49.475
		58.709	35.339
		53.571	42.992
		38.653	42.407
		43.001	44.98
		30.769	71.557
		40.885	67.977
		34.401	49.978
		29.291	44.98
		37.88	50.967
		50	53.827
		40.885	56.983
		54.664	28.272
		48.65	36.384
		42.308	32.001
		28	22.351
		27.735	29.142
		38.462	76.123
		63.082	83.778
		60.813	72.768
		43.853	62.622
		57.692	29.142
		50	35.339
		39.223	33.526
		50.148	18.02
		53.846	36.039
		57.692	55.877
		77.784	66.678
		70.186	60.181
		63.665	60.388
		73.982	67.052
		44.853	55.202
		84.353	54.975
		44.853	24.989
		65.385	53.127
		38.462	29.142
		33.086	56.983
		48.192	47.413
		34.401	38.062
		38.462	44.701
		30.769	75.63
		48.65	59.973
		69.657	66.678
		62.017	72.768
		46.473	71.557
		50.148	60.181
		60.813	49.978
		38.462	44.98
		96.154	65.163
		63.432	49.978
		70.186	40.293
		51.745	58.283
		59.832	39.982
		75.565	46.077
		72.569	35.339
		39.599	29.142
		65.385	35.339
		57.177	25.813
		65.498	42.701
			53.827
			33.526
			49.978
			49.978
			25.484
			28.272

## Sheet: Supplementary fig 10 
	Supplementary fig 10 a
	DNA per 1 mL（ug）
	Fresh blood	cryosilicified blood	4℃-Silicified blood	cryosilicified blood
	8.075	6.375	5.975	2.025
	8.15	5.975	6	1.075
	8.25	6.425	5.8	2.125
	Supplementary fig 10 b
	relative intensity
	Fresh blood	cryosilicified blood	4℃-Silicified blood	cryosilicified blood
	1.00367	0.958487	0.926936	0.129356
	0.979855	0.93494	0.903507	0.118434
	1.01648	0.97326	0.938461	0.113098

## Sheet: Supplementary fig 12
	Supplementary fig 12a
		Gel electrophoresis (PCR)
		Supplementary fig 12 b
		relative intensity
		Fresh blood	Cryoslicified Blood	T4-Silicified blood	Formaldehyde fixed blood
		0.973467	0.962176	0.935536	0.126972
		1.01323	0.981598	0.974764	0.137237
		1.01331	0.961749	0.901307	0.137664

## Sheet: Supplementary Fig 13
	Supplementary Fig 13a
		DNA content（μg）
		Fresh Blood	Purified DNA-15	Purified DNA-30	Unprotected Blood-15	Unprotected Blood-30	4 ℃ Silicified Blood-15	4 ℃ Silicified Blood-30	Cryosilicified Blood-15	Cryosilicified Blood-30
		7.85	1.65	1.225	2.025	1.175	5.775	4.275	6.175	5.825
		8.025	1.35	1.4	1.825	1.3	6.075	4.5	6.325	6.025
		8.175	1.425	1.175	1.925	1.3	5.95	4.375	5.975	6
	Supplementary Fig 13b
		relative intensity
		Fresh Blood	Purified DNA-15	Purified DNA-30	Unprotected Blood-15	Unprotected Blood-30	4 ℃ Silicified Blood-15	4 ℃ Silicified Blood-30	Cryosilicified Blood-15	Cryosilicified Blood-30
		1.00526	0.0861475	0.0430698	0.191035	0.131257	0.849661	0.774302	0.877209	0.862185
		0.975512	0.097082	0.0455227	0.213865	0.164565	0.8045	0.722891	0.829435	0.78459
		1.01923	0.106362	0.0455227	0.239147	0.180533	0.88823	0.758078	0.899734	0.84404

## Sheet: Supplementary Fig 14
Supplementary Fig 14
		Gel electrophoresis (PCR)

## Sheet: Supplementary Fig 15
	Supplementary Fig 15b
		snp
		A>T/T>A	52
		A>C/T>G	63
		A>G/T>C	124
		G>C/C>G	29
		G>T/C>A	74
		G>A/C>T	193
	Supplementary Fig 15c
		InDel mutations
	1	17	1
	2	18	2
	3	15	3
	4	10	4
	5	7	5
	6	7	6
	7	3	7
	8	2	8
	9	2	9
	10	2	10
	＞10	255

## Sheet: Supplementary Fig 16
	Supplementary Fig 16		Absorbance
		wavelength(nm)	PBS	fresh blood	Formaldehyde Fixed Blood	4℃ Silicified Blood	Cryosilicified Blood	Purified DNA
		700	0	0.01	0.011	0.008	0	-0.004
		699.5	0	0.01	0.011	0.008	0	-0.004
		699	0	0.011	0.012	0.009	0.001	-0.004
		698.5	0	0.011	0.012	0.009	0.001	-0.004
		698	0	0.011	0.012	0.009	0.002	-0.004
		697.5	0	0.011	0.013	0.01	0.002	-0.004
		697	0	0.012	0.013	0.01	0.003	-0.004
		696.5	0	0.012	0.014	0.01	0.003	-0.004
		696	0	0.012	0.014	0.011	0.004	-0.004
		695.5	0	0.012	0.014	0.011	0.004	-0.004
		695	0	0.013	0.015	0.012	0.005	-0.004
		694.5	0	0.013	0.015	0.012	0.005	-0.004
		694	0	0.013	0.015	0.012	0.006	-0.005
		693.5	0	0.014	0.016	0.013	0.006	-0.005
		693	0	0.014	0.016	0.013	0.007	-0.004
		692.5	0	0.014	0.016	0.014	0.007	-0.005
		692	0	0.014	0.017	0.014	0.008	-0.004
		691.5	0	0.015	0.017	0.014	0.008	-0.004
		691	0	0.015	0.018	0.015	0.008	-0.004
		690.5	0	0.015	0.018	0.015	0.009	-0.004
		690	0	0.015	0.018	0.015	0.01	-0.004
		689.5	0	0.016	0.019	0.016	0.01	-0.004
		689	0	0.016	0.019	0.016	0.011	-0.004
		688.5	0	0.016	0.019	0.016	0.011	-0.004
		688	0	0.016	0.02	0.017	0.011	-0.004
		687.5	0	0.017	0.02	0.017	0.012	-0.005
		687	0	0.017	0.021	0.018	0.012	-0.004
		686.5	0	0.017	0.021	0.018	0.013	-0.004
		686	0	0.017	0.021	0.018	0.013	-0.004
		685.5	0	0.018	0.022	0.019	0.014	-0.004
		685	0	0.018	0.022	0.019	0.014	-0.004
		684.5	0	0.018	0.022	0.019	0.015	-0.004
		684	0	0.018	0.022	0.02	0.015	-0.004
		683.5	0	0.018	0.023	0.02	0.016	-0.004
		683	0	0.018	0.023	0.02	0.016	-0.004
		682.5	0	0.019	0.024	0.021	0.017	-0.004
		682	0	0.019	0.024	0.021	0.017	-0.004
		681.5	0	0.019	0.024	0.022	0.018	-0.004
		681	0	0.02	0.025	0.022	0.018	-0.004
		680.5	0	0.02	0.025	0.022	0.019	-0.004
		680	0	0.02	0.025	0.023	0.019	-0.004
		679.5	0	0.02	0.026	0.023	0.02	-0.004
		679	0	0.02	0.026	0.024	0.02	-0.004
		678.5	0	0.021	0.027	0.024	0.021	-0.004
		678	0	0.021	0.027	0.024	0.021	-0.004
		677.5	0	0.021	0.028	0.025	0.022	-0.004
		677	0	0.022	0.028	0.025	0.022	-0.004
		676.5	0	0.022	0.028	0.026	0.023	-0.004
		676	0	0.022	0.029	0.026	0.023	-0.005
		675.5	0	0.022	0.029	0.026	0.024	-0.005
		675	0	0.022	0.029	0.027	0.024	-0.005
		674.5	0	0.023	0.03	0.027	0.025	-0.004
		674	0	0.023	0.03	0.028	0.025	-0.004
		673.5	0	0.023	0.031	0.028	0.026	-0.005
		673	0	0.023	0.031	0.028	0.026	-0.005
		672.5	0	0.024	0.032	0.029	0.027	-0.005
		672	0	0.024	0.032	0.029	0.027	-0.005
		671.5	0	0.024	0.033	0.029	0.028	-0.005
		671	0	0.024	0.033	0.03	0.028	-0.005
		670.5	0	0.025	0.033	0.03	0.029	-0.005
		670	0	0.025	0.034	0.03	0.029	-0.005
		669.5	0	0.025	0.034	0.031	0.03	-0.005
		669	0	0.025	0.035	0.031	0.03	-0.005
		668.5	0	0.025	0.035	0.031	0.031	-0.005
		668	0	0.025	0.036	0.032	0.031	-0.005
		667.5	0	0.026	0.036	0.032	0.032	-0.005
		667	0	0.026	0.037	0.033	0.032	-0.005
		666.5	0	0.026	0.037	0.033	0.033	-0.005
		666	0	0.026	0.038	0.033	0.033	-0.005
		665.5	0	0.027	0.038	0.034	0.034	-0.005
		665	0	0.027	0.039	0.034	0.034	-0.005
		664.5	0	0.027	0.039	0.034	0.035	-0.005
		664	0	0.027	0.04	0.035	0.035	-0.005
		663.5	0	0.027	0.04	0.035	0.036	-0.005
		663	0	0.028	0.041	0.036	0.036	-0.005
		662.5	0	0.028	0.041	0.036	0.037	-0.005
		662	0	0.028	0.042	0.036	0.037	-0.005
		661.5	0	0.028	0.042	0.037	0.038	-0.005
		661	0	0.029	0.043	0.037	0.039	-0.005
		660.5	0	0.029	0.044	0.037	0.039	-0.005
		660	0	0.029	0.044	0.038	0.04	-0.005
		659.5	0	0.029	0.045	0.038	0.04	-0.005
		659	0	0.03	0.046	0.039	0.041	-0.005
		658.5	0	0.03	0.046	0.039	0.041	-0.005
		658	0	0.03	0.047	0.039	0.042	-0.005
		657.5	0	0.03	0.048	0.04	0.042	-0.005
		657	0	0.031	0.048	0.04	0.043	-0.005
		656.5	0	0.031	0.049	0.04	0.043	-0.005
		656	0	0.031	0.05	0.041	0.044	-0.005
		655.5	0	0.031	0.05	0.041	0.044	-0.005
		655	-0.001	0.031	0.051	0.041	0.045	-0.005
		654.5	0	0.031	0.052	0.042	0.045	-0.005
		654	0	0.032	0.053	0.042	0.046	-0.005
		653.5	0	0.032	0.054	0.043	0.046	-0.005
		653	0	0.032	0.054	0.043	0.047	-0.005
		652.5	0	0.032	0.055	0.043	0.047	-0.005
		652	0	0.033	0.056	0.044	0.048	-0.005
		651.5	0	0.033	0.057	0.044	0.049	-0.005
		651	0	0.033	0.057	0.045	0.049	-0.005
		650.5	0	0.033	0.059	0.045	0.05	-0.005
		650	0	0.034	0.059	0.045	0.05	-0.005
		649.5	0	0.034	0.06	0.046	0.051	-0.005
		649	-0.001	0.034	0.061	0.046	0.051	-0.005
		648.5	-0.001	0.034	0.062	0.046	0.052	-0.005
		648	-0.001	0.035	0.062	0.047	0.052	-0.005
		647.5	0	0.035	0.063	0.047	0.053	-0.005
		647	0	0.035	0.064	0.047	0.054	-0.005
		646.5	0	0.036	0.065	0.048	0.054	-0.005
		646	0	0.036	0.066	0.048	0.055	-0.005
		645.5	-0.001	0.036	0.067	0.049	0.055	-0.005
		645	-0.001	0.036	0.068	0.049	0.056	-0.005
		644.5	-0.001	0.036	0.069	0.049	0.056	-0.005
		644	-0.001	0.037	0.07	0.05	0.057	-0.005
		643.5	0	0.037	0.071	0.05	0.058	-0.005
		643	0	0.037	0.071	0.051	0.058	-0.005
		642.5	0	0.037	0.072	0.051	0.059	-0.005
		642	-0.001	0.038	0.073	0.051	0.059	-0.005
		641.5	-0.001	0.038	0.074	0.052	0.06	-0.005
		641	-0.001	0.038	0.074	0.052	0.06	-0.005
		640.5	-0.001	0.038	0.075	0.052	0.061	-0.005
		640	-0.001	0.039	0.076	0.053	0.062	-0.005
		639.5	-0.001	0.039	0.077	0.053	0.062	-0.005
		639	-0.001	0.039	0.077	0.053	0.063	-0.005
		638.5	-0.001	0.039	0.078	0.054	0.063	-0.005
		638	-0.001	0.039	0.078	0.054	0.064	-0.005
		637.5	-0.001	0.04	0.079	0.055	0.064	-0.005
		637	-0.001	0.04	0.079	0.055	0.065	-0.005
		636.5	-0.001	0.04	0.08	0.055	0.066	-0.005
		636	-0.001	0.04	0.08	0.056	0.066	-0.005
		635.5	-0.001	0.041	0.081	0.056	0.067	-0.005
		635	-0.001	0.041	0.081	0.056	0.067	-0.005
		634.5	-0.001	0.041	0.082	0.057	0.068	-0.005
		634	-0.001	0.041	0.082	0.057	0.068	-0.005
		633.5	-0.001	0.042	0.082	0.057	0.069	-0.005
		633	-0.001	0.042	0.082	0.058	0.07	-0.005
		632.5	-0.001	0.042	0.083	0.058	0.07	-0.005
		632	-0.001	0.043	0.083	0.059	0.071	-0.005
		631.5	-0.001	0.043	0.083	0.059	0.072	-0.005
		631	-0.001	0.043	0.083	0.059	0.072	-0.005
		630.5	-0.001	0.043	0.083	0.06	0.073	-0.005
		630	-0.001	0.044	0.083	0.06	0.073	-0.005
		629.5	-0.001	0.044	0.083	0.061	0.074	-0.005
		629	-0.001	0.044	0.083	0.061	0.075	-0.005
		628.5	-0.001	0.044	0.084	0.061	0.075	-0.005
		628	-0.001	0.045	0.084	0.062	0.076	-0.005
		627.5	-0.001	0.045	0.084	0.062	0.076	-0.005
		627	-0.001	0.045	0.084	0.062	0.077	-0.005
		626.5	-0.001	0.045	0.084	0.063	0.077	-0.006
		626	-0.001	0.046	0.084	0.063	0.078	-0.006
		625.5	-0.001	0.046	0.084	0.064	0.079	-0.006
		625	-0.001	0.046	0.084	0.064	0.079	-0.006
		624.5	-0.001	0.046	0.084	0.064	0.08	-0.006
		624	-0.001	0.047	0.084	0.065	0.081	-0.006
		623.5	-0.001	0.047	0.084	0.065	0.081	-0.006
		623	-0.001	0.047	0.084	0.065	0.082	-0.006
		622.5	-0.001	0.047	0.083	0.066	0.082	-0.006
		622	-0.001	0.047	0.083	0.066	0.083	-0.006
		621.5	-0.001	0.048	0.083	0.066	0.084	-0.006
		621	-0.001	0.048	0.083	0.067	0.084	-0.006
		620.5	-0.002	0.048	0.083	0.067	0.085	-0.006
		620	-0.001	0.049	0.083	0.068	0.086	-0.006
		619.5	-0.001	0.049	0.083	0.068	0.086	-0.006
		619	-0.001	0.049	0.083	0.069	0.087	-0.006
		618.5	-0.001	0.05	0.083	0.069	0.088	-0.006
		618	-0.001	0.05	0.083	0.069	0.088	-0.006
		617.5	-0.001	0.05	0.083	0.07	0.089	-0.006
		617	-0.002	0.051	0.083	0.07	0.09	-0.006
		616.5	-0.002	0.051	0.083	0.071	0.09	-0.006
		616	-0.001	0.051	0.083	0.071	0.091	-0.006
		615.5	-0.002	0.052	0.084	0.072	0.092	-0.006
		615	-0.002	0.052	0.084	0.072	0.093	-0.006
		614.5	-0.002	0.053	0.084	0.073	0.093	-0.006
		614	-0.002	0.053	0.084	0.073	0.094	-0.006
		613.5	-0.002	0.053	0.084	0.074	0.095	-0.006
		613	-0.002	0.054	0.084	0.074	0.095	-0.006
		612.5	-0.002	0.054	0.084	0.074	0.096	-0.006
		612	-0.002	0.055	0.084	0.075	0.097	-0.006
		611.5	-0.002	0.055	0.084	0.075	0.098	-0.006
		611	-0.002	0.056	0.084	0.076	0.098	-0.006
		610.5	-0.002	0.056	0.084	0.077	0.099	-0.006
		610	-0.002	0.057	0.085	0.077	0.1	-0.006
		609.5	-0.002	0.057	0.085	0.077	0.1	-0.006
		609	-0.002	0.058	0.085	0.078	0.101	-0.006
		608.5	-0.002	0.058	0.085	0.078	0.102	-0.006
		608	-0.002	0.058	0.085	0.079	0.103	-0.006
		607.5	-0.002	0.059	0.085	0.079	0.103	-0.006
		607	-0.002	0.06	0.086	0.08	0.104	-0.006
		606.5	-0.002	0.06	0.086	0.08	0.105	-0.006
		606	-0.002	0.061	0.086	0.081	0.106	-0.006
		605.5	-0.002	0.061	0.086	0.082	0.107	-0.006
		605	-0.002	0.062	0.087	0.082	0.107	-0.006
		604.5	-0.002	0.063	0.087	0.083	0.108	-0.006
		604	-0.002	0.063	0.087	0.084	0.109	-0.006
		603.5	-0.002	0.064	0.088	0.084	0.11	-0.006
		603	-0.002	0.065	0.088	0.085	0.111	-0.006
		602.5	-0.002	0.065	0.088	0.085	0.112	-0.006
		602	-0.002	0.066	0.089	0.086	0.112	-0.006
		601.5	-0.002	0.067	0.089	0.087	0.113	-0.006
		601	-0.002	0.068	0.089	0.087	0.114	-0.006
		600.5	-0.002	0.069	0.089	0.088	0.115	-0.006
		600	-0.002	0.07	0.09	0.089	0.116	-0.006
		599.5	-0.002	0.071	0.09	0.09	0.117	-0.006
		599	-0.002	0.072	0.091	0.091	0.118	-0.006
		598.5	-0.002	0.073	0.091	0.092	0.119	-0.006
		598	-0.002	0.074	0.091	0.093	0.12	-0.006
		597.5	-0.002	0.075	0.091	0.094	0.121	-0.006
		597	-0.002	0.077	0.092	0.095	0.122	-0.006
		596.5	-0.002	0.078	0.092	0.096	0.123	-0.006
		596	-0.002	0.08	0.093	0.097	0.124	-0.006
		595.5	-0.002	0.082	0.093	0.099	0.126	-0.006
		595	-0.002	0.084	0.094	0.1	0.127	-0.006
		594.5	-0.002	0.086	0.094	0.102	0.128	-0.006
		594	-0.002	0.088	0.095	0.103	0.13	-0.006
		593.5	-0.002	0.091	0.095	0.105	0.131	-0.006
		593	-0.002	0.093	0.096	0.107	0.133	-0.006
		592.5	-0.002	0.096	0.096	0.109	0.134	-0.006
		592	-0.002	0.099	0.097	0.112	0.136	-0.006
		591.5	-0.002	0.102	0.098	0.114	0.138	-0.006
		591	-0.002	0.106	0.099	0.117	0.139	-0.006
		590.5	-0.002	0.109	0.099	0.119	0.141	-0.006
		590	-0.002	0.113	0.1	0.122	0.143	-0.006
		589.5	-0.002	0.118	0.1	0.125	0.145	-0.006
		589	-0.002	0.122	0.101	0.129	0.147	-0.006
		588.5	-0.002	0.127	0.102	0.132	0.149	-0.006
		588	-0.002	0.131	0.102	0.136	0.151	-0.006
		587.5	-0.002	0.137	0.103	0.14	0.154	-0.006
		587	-0.002	0.142	0.104	0.144	0.156	-0.006
		586.5	-0.002	0.147	0.104	0.149	0.158	-0.006
		586	-0.002	0.153	0.105	0.153	0.161	-0.006
		585.5	-0.002	0.158	0.106	0.158	0.163	-0.006
		585	-0.002	0.164	0.107	0.163	0.166	-0.006
		584.5	-0.002	0.17	0.107	0.167	0.168	-0.006
		584	-0.002	0.175	0.108	0.172	0.17	-0.007
		583.5	-0.002	0.181	0.109	0.177	0.172	-0.006
		583	-0.002	0.186	0.109	0.182	0.175	-0.006
		582.5	-0.002	0.191	0.11	0.186	0.177	-0.006
		582	-0.002	0.196	0.11	0.191	0.179	-0.006
		581.5	-0.002	0.2	0.111	0.195	0.18	-0.007
		581	-0.002	0.204	0.112	0.199	0.182	-0.007
		580.5	-0.002	0.207	0.112	0.202	0.183	-0.007
		580	-0.002	0.21	0.113	0.206	0.185	-0.006
		579.5	-0.002	0.212	0.113	0.208	0.186	-0.006
		579	-0.002	0.214	0.114	0.211	0.187	-0.006
		578.5	-0.002	0.215	0.114	0.213	0.187	-0.006
		578	-0.002	0.215	0.114	0.214	0.188	-0.006
		577.5	-0.002	0.215	0.115	0.215	0.188	-0.006
		577	-0.002	0.214	0.115	0.215	0.188	-0.006
		576.5	-0.002	0.213	0.115	0.215	0.187	-0.006
		576	-0.002	0.211	0.116	0.215	0.187	-0.006
		575.5	-0.002	0.209	0.116	0.214	0.186	-0.006
		575	-0.002	0.207	0.116	0.212	0.186	-0.006
		574.5	-0.002	0.204	0.116	0.211	0.185	-0.006
		574	-0.002	0.201	0.116	0.208	0.184	-0.006
		573.5	-0.002	0.197	0.116	0.206	0.183	-0.006
		573	-0.002	0.194	0.117	0.204	0.182	-0.006
		572.5	-0.002	0.19	0.117	0.201	0.182	-0.006
		572	-0.002	0.186	0.117	0.199	0.181	-0.006
		571.5	-0.002	0.183	0.117	0.196	0.18	-0.006
		571	-0.002	0.179	0.117	0.193	0.179	-0.006
		570.5	-0.002	0.176	0.117	0.191	0.178	-0.006
		570	-0.002	0.172	0.117	0.188	0.178	-0.006
		569.5	-0.002	0.169	0.117	0.185	0.177	-0.006
		569	-0.002	0.166	0.117	0.183	0.177	-0.006
		568.5	-0.002	0.163	0.117	0.181	0.176	-0.006
		568	-0.002	0.16	0.118	0.179	0.176	-0.006
		567.5	-0.002	0.158	0.118	0.177	0.176	-0.006
		567	-0.002	0.156	0.118	0.175	0.176	-0.006
		566.5	-0.002	0.154	0.118	0.173	0.176	-0.006
		566	-0.002	0.152	0.118	0.172	0.176	-0.006
		565.5	-0.002	0.15	0.118	0.171	0.176	-0.006
		565	-0.002	0.149	0.118	0.17	0.177	-0.006
		564.5	-0.002	0.148	0.119	0.169	0.177	-0.006
		564	-0.002	0.147	0.119	0.168	0.177	-0.006
		563.5	-0.002	0.146	0.119	0.168	0.178	-0.006
		563	-0.002	0.146	0.119	0.167	0.178	-0.006
		562.5	-0.002	0.145	0.119	0.167	0.179	-0.006
		562	-0.002	0.145	0.12	0.167	0.18	-0.006
		561.5	-0.002	0.145	0.12	0.167	0.18	-0.006
		561	-0.002	0.145	0.12	0.167	0.181	-0.006
		560.5	-0.002	0.146	0.12	0.168	0.182	-0.006
		560	-0.002	0.146	0.121	0.168	0.183	-0.006
		559.5	-0.002	0.147	0.121	0.169	0.184	-0.006
		559	-0.002	0.148	0.122	0.169	0.185	-0.006
		558.5	-0.002	0.149	0.122	0.17	0.186	-0.006
		558	-0.002	0.15	0.122	0.171	0.187	-0.006
		557.5	-0.002	0.151	0.123	0.172	0.188	-0.006
		557	-0.002	0.152	0.123	0.173	0.189	-0.006
		556.5	-0.002	0.154	0.124	0.174	0.19	-0.006
		556	-0.002	0.155	0.124	0.176	0.191	-0.006
		555.5	-0.002	0.157	0.124	0.177	0.193	-0.007
		555	-0.002	0.159	0.125	0.178	0.194	-0.006
		554.5	-0.002	0.16	0.125	0.18	0.195	-0.007
		554	-0.002	0.162	0.126	0.182	0.196	-0.007
		553.5	-0.002	0.164	0.126	0.183	0.198	-0.007
		553	-0.002	0.166	0.127	0.185	0.199	-0.007
		552.5	-0.002	0.168	0.128	0.187	0.2	-0.007
		552	-0.002	0.17	0.128	0.189	0.202	-0.006
		551.5	-0.002	0.173	0.129	0.191	0.203	-0.006
		551	-0.002	0.175	0.13	0.193	0.204	-0.007
		550.5	-0.002	0.177	0.13	0.195	0.206	-0.007
		550	-0.002	0.18	0.131	0.198	0.207	-0.007
		549.5	-0.002	0.182	0.132	0.2	0.208	-0.006
		549	-0.002	0.184	0.133	0.202	0.21	-0.006
		548.5	-0.002	0.186	0.133	0.204	0.211	-0.006
		548	-0.002	0.188	0.134	0.206	0.212	-0.006
		547.5	-0.002	0.19	0.135	0.208	0.213	-0.006
		547	-0.002	0.192	0.136	0.21	0.215	-0.006
		546.5	-0.002	0.194	0.136	0.212	0.216	-0.006
		546	-0.002	0.195	0.137	0.214	0.217	-0.007
		545.5	-0.002	0.196	0.138	0.215	0.217	-0.007
		545	-0.002	0.197	0.139	0.217	0.218	-0.007
		544.5	-0.002	0.198	0.139	0.218	0.219	-0.007
		544	-0.002	0.199	0.14	0.219	0.22	-0.007
		543.5	-0.002	0.199	0.14	0.22	0.22	-0.006
		543	-0.002	0.199	0.141	0.22	0.221	-0.006
		542.5	-0.002	0.199	0.142	0.221	0.221	-0.006
		542	-0.002	0.198	0.142	0.221	0.221	-0.006
		541.5	-0.002	0.198	0.142	0.221	0.222	-0.007
		541	-0.002	0.197	0.143	0.221	0.222	-0.007
		540.5	-0.002	0.196	0.143	0.22	0.222	-0.007
		540	-0.002	0.195	0.144	0.22	0.222	-0.006
		539.5	-0.002	0.194	0.144	0.22	0.222	-0.006
		539	-0.002	0.193	0.144	0.219	0.222	-0.006
		538.5	-0.002	0.191	0.144	0.218	0.222	-0.007
		538	-0.002	0.189	0.145	0.217	0.222	-0.007
		537.5	-0.002	0.188	0.145	0.216	0.222	-0.007
		537	-0.002	0.186	0.145	0.215	0.222	-0.006
		536.5	-0.002	0.184	0.145	0.214	0.222	-0.006
		536	-0.002	0.182	0.145	0.212	0.221	-0.007
		535.5	-0.002	0.18	0.145	0.211	0.221	-0.007
		535	-0.002	0.178	0.145	0.21	0.221	-0.007
		534.5	-0.002	0.176	0.145	0.208	0.221	-0.007
		534	-0.002	0.173	0.145	0.207	0.221	-0.007
		533.5	-0.002	0.171	0.145	0.205	0.221	-0.007
		533	-0.002	0.169	0.145	0.204	0.22	-0.007
		532.5	-0.002	0.166	0.145	0.202	0.22	-0.007
		532	-0.002	0.164	0.145	0.2	0.22	-0.007
		531.5	-0.002	0.161	0.145	0.198	0.22	-0.007
		531	-0.002	0.158	0.146	0.196	0.219	-0.007
		530.5	-0.002	0.156	0.146	0.194	0.219	-0.007
		530	-0.002	0.153	0.146	0.192	0.219	-0.007
		529.5	-0.002	0.151	0.146	0.19	0.219	-0.007
		529	-0.002	0.148	0.146	0.188	0.219	-0.007
		528.5	-0.002	0.145	0.146	0.187	0.219	-0.007
		528	-0.002	0.143	0.146	0.184	0.218	-0.007
		527.5	-0.002	0.14	0.146	0.183	0.219	-0.007
		527	-0.002	0.137	0.146	0.181	0.218	-0.007
		526.5	-0.002	0.135	0.146	0.179	0.218	-0.007
		526	-0.002	0.133	0.146	0.177	0.218	-0.007
		525.5	-0.002	0.131	0.146	0.176	0.219	-0.007
		525	-0.002	0.129	0.146	0.174	0.219	-0.007
		524.5	-0.002	0.127	0.146	0.173	0.219	-0.007
		524	-0.002	0.125	0.147	0.171	0.219	-0.007
		523.5	-0.002	0.123	0.147	0.17	0.219	-0.007
		523	-0.002	0.122	0.147	0.169	0.22	-0.007
		522.5	-0.002	0.12	0.147	0.168	0.22	-0.007
		522	-0.002	0.118	0.147	0.166	0.22	-0.007
		521.5	-0.002	0.117	0.147	0.165	0.221	-0.007
		521	-0.003	0.116	0.147	0.164	0.221	-0.007
		520.5	-0.003	0.115	0.148	0.164	0.222	-0.007
		520	-0.003	0.114	0.148	0.163	0.223	-0.007
		519.5	-0.003	0.113	0.148	0.162	0.223	-0.007
		519	-0.003	0.112	0.148	0.162	0.224	-0.007
		518.5	-0.003	0.112	0.148	0.161	0.224	-0.007
		518	-0.003	0.111	0.149	0.161	0.225	-0.007
		517.5	-0.003	0.111	0.149	0.16	0.226	-0.007
		517	-0.003	0.11	0.149	0.16	0.227	-0.007
		516.5	-0.003	0.11	0.149	0.16	0.227	-0.007
		516	-0.003	0.109	0.149	0.159	0.228	-0.007
		515.5	-0.003	0.109	0.15	0.159	0.229	-0.007
		515	-0.003	0.109	0.15	0.159	0.23	-0.007
		514.5	-0.003	0.109	0.15	0.159	0.231	-0.007
		514	-0.003	0.109	0.15	0.159	0.231	-0.007
		513.5	-0.003	0.109	0.15	0.159	0.232	-0.007
		513	-0.003	0.109	0.151	0.159	0.233	-0.007
		512.5	-0.003	0.109	0.151	0.16	0.234	-0.007
		512	-0.003	0.11	0.151	0.16	0.235	-0.007
		511.5	-0.003	0.11	0.151	0.16	0.236	-0.007
		511	-0.003	0.11	0.152	0.16	0.237	-0.007
		510.5	-0.003	0.11	0.152	0.161	0.238	-0.007
		510	-0.003	0.111	0.152	0.161	0.239	-0.007
		509.5	-0.003	0.111	0.152	0.161	0.24	-0.007
		509	-0.003	0.111	0.153	0.162	0.24	-0.007
		508.5	-0.003	0.112	0.153	0.162	0.241	-0.007
		508	-0.003	0.112	0.153	0.162	0.242	-0.007
		507.5	-0.003	0.112	0.153	0.163	0.243	-0.007
		507	-0.003	0.113	0.153	0.163	0.244	-0.007
		506.5	-0.003	0.113	0.153	0.163	0.245	-0.007
		506	-0.003	0.114	0.154	0.164	0.246	-0.007
		505.5	-0.003	0.114	0.154	0.165	0.248	-0.007
		505	-0.003	0.115	0.154	0.165	0.249	-0.007
		504.5	-0.003	0.115	0.154	0.166	0.25	-0.007
		504	-0.003	0.116	0.154	0.166	0.251	-0.007
		503.5	-0.003	0.116	0.154	0.166	0.252	-0.007
		503	-0.003	0.117	0.154	0.167	0.253	-0.007
		502.5	-0.003	0.118	0.154	0.168	0.254	-0.007
		502	-0.003	0.118	0.155	0.168	0.255	-0.007
		501.5	-0.003	0.119	0.155	0.169	0.256	-0.007
		501	-0.003	0.119	0.155	0.169	0.257	-0.007
		500.5	-0.003	0.12	0.155	0.169	0.258	-0.007
		500	-0.003	0.12	0.154	0.17	0.259	-0.007
		499.5	-0.003	0.12	0.154	0.17	0.26	-0.007
		499	-0.003	0.121	0.154	0.171	0.261	-0.007
		498.5	-0.003	0.122	0.154	0.172	0.262	-0.007
		498	-0.003	0.122	0.154	0.172	0.263	-0.007
		497.5	-0.003	0.123	0.154	0.173	0.264	-0.007
		497	-0.003	0.123	0.154	0.173	0.265	-0.007
		496.5	-0.003	0.124	0.154	0.174	0.266	-0.007
		496	-0.003	0.125	0.154	0.174	0.267	-0.007
		495.5	-0.003	0.125	0.154	0.175	0.268	-0.007
		495	-0.003	0.126	0.154	0.175	0.269	-0.007
		494.5	-0.003	0.126	0.154	0.176	0.27	-0.007
		494	-0.003	0.127	0.154	0.177	0.271	-0.007
		493.5	-0.003	0.128	0.154	0.177	0.273	-0.007
		493	-0.003	0.129	0.154	0.178	0.274	-0.007
		492.5	-0.003	0.129	0.154	0.178	0.275	-0.007
		492	-0.003	0.13	0.154	0.179	0.276	-0.007
		491.5	-0.003	0.131	0.154	0.18	0.277	-0.007
		491	-0.003	0.131	0.154	0.18	0.278	-0.007
		490.5	-0.003	0.132	0.153	0.181	0.279	-0.007
		490	-0.003	0.133	0.153	0.181	0.28	-0.007
		489.5	-0.003	0.133	0.153	0.182	0.281	-0.007
		489	-0.003	0.134	0.153	0.183	0.282	-0.007
		488.5	-0.003	0.135	0.153	0.183	0.283	-0.007
		488	-0.003	0.136	0.153	0.184	0.285	-0.007
		487.5	-0.003	0.136	0.153	0.184	0.286	-0.007
		487	-0.003	0.137	0.153	0.185	0.287	-0.007
		486.5	-0.003	0.138	0.153	0.186	0.288	-0.007
		486	-0.003	0.139	0.153	0.187	0.289	-0.007
		485.5	-0.003	0.139	0.152	0.187	0.29	-0.007
		485	-0.003	0.14	0.152	0.188	0.291	-0.007
		484.5	-0.003	0.141	0.152	0.189	0.293	-0.007
		484	-0.003	0.142	0.152	0.189	0.294	-0.007
		483.5	-0.003	0.143	0.152	0.19	0.295	-0.007
		483	-0.003	0.144	0.152	0.191	0.296	-0.007
		482.5	-0.003	0.145	0.152	0.192	0.297	-0.007
		482	-0.003	0.146	0.152	0.193	0.299	-0.007
		481.5	-0.003	0.147	0.152	0.193	0.3	-0.007
		481	-0.003	0.147	0.152	0.194	0.301	-0.007
		480.5	-0.003	0.148	0.152	0.195	0.302	-0.007
		480	-0.003	0.149	0.152	0.196	0.304	-0.007
		479.5	-0.003	0.15	0.152	0.197	0.305	-0.007
		479	-0.003	0.151	0.152	0.198	0.306	-0.007
		478.5	-0.003	0.153	0.152	0.199	0.307	-0.007
		478	-0.003	0.154	0.152	0.199	0.309	-0.007
		477.5	-0.003	0.155	0.152	0.201	0.31	-0.007
		477	-0.003	0.156	0.153	0.201	0.311	-0.007
		476.5	-0.003	0.157	0.152	0.202	0.312	-0.007
		476	-0.003	0.158	0.153	0.203	0.314	-0.007
		475.5	-0.003	0.159	0.152	0.204	0.315	-0.007
		475	-0.003	0.161	0.153	0.205	0.316	-0.007
		474.5	-0.003	0.162	0.153	0.206	0.318	-0.007
		474	-0.003	0.163	0.153	0.208	0.319	-0.007
		473.5	-0.003	0.164	0.154	0.209	0.321	-0.007
		473	-0.003	0.166	0.154	0.21	0.322	-0.007
		472.5	-0.003	0.167	0.154	0.211	0.323	-0.008
		472	-0.003	0.168	0.154	0.212	0.325	-0.008
		471.5	-0.003	0.17	0.155	0.213	0.326	-0.008
		471	-0.003	0.171	0.155	0.214	0.327	-0.007
		470.5	-0.003	0.173	0.155	0.215	0.329	-0.008
		470	-0.003	0.174	0.156	0.216	0.33	-0.008
		469.5	-0.003	0.175	0.156	0.217	0.332	-0.008
		469	-0.003	0.177	0.157	0.219	0.333	-0.008
		468.5	-0.003	0.179	0.157	0.22	0.335	-0.008
		468	-0.003	0.18	0.158	0.221	0.336	-0.008
		467.5	-0.003	0.182	0.158	0.222	0.338	-0.008
		467	-0.003	0.183	0.159	0.224	0.339	-0.008
		466.5	-0.003	0.185	0.159	0.225	0.341	-0.008
		466	-0.003	0.187	0.16	0.227	0.342	-0.008
		465.5	-0.003	0.188	0.16	0.228	0.344	-0.008
		465	-0.003	0.19	0.161	0.229	0.345	-0.008
		464.5	-0.003	0.192	0.161	0.231	0.347	-0.008
		464	-0.003	0.194	0.162	0.232	0.348	-0.008
		463.5	-0.003	0.196	0.163	0.234	0.35	-0.008
		463	-0.003	0.198	0.163	0.236	0.352	-0.008
		462.5	-0.003	0.2	0.164	0.237	0.353	-0.008
		462	-0.003	0.202	0.165	0.239	0.355	-0.008
		461.5	-0.003	0.204	0.165	0.24	0.357	-0.008
		461	-0.003	0.206	0.166	0.242	0.359	-0.008
		460.5	-0.003	0.208	0.167	0.244	0.36	-0.008
		460	-0.003	0.21	0.168	0.246	0.362	-0.008
		459.5	-0.003	0.213	0.168	0.248	0.364	-0.008
		459	-0.003	0.215	0.169	0.25	0.366	-0.008
		458.5	-0.003	0.217	0.17	0.252	0.368	-0.008
		458	-0.003	0.22	0.17	0.254	0.37	-0.008
		457.5	-0.003	0.222	0.171	0.256	0.371	-0.008
		457	-0.003	0.225	0.172	0.258	0.373	-0.008
		456.5	-0.003	0.228	0.173	0.26	0.375	-0.008
		456	-0.003	0.23	0.174	0.262	0.377	-0.008
		455.5	-0.003	0.233	0.175	0.264	0.379	-0.008
		455	-0.003	0.236	0.176	0.267	0.381	-0.008
		454.5	-0.003	0.239	0.177	0.269	0.384	-0.008
		454	-0.003	0.242	0.178	0.272	0.386	-0.008
		453.5	-0.003	0.245	0.179	0.274	0.388	-0.008
		453	-0.003	0.248	0.18	0.277	0.39	-0.008
		452.5	-0.003	0.251	0.181	0.279	0.392	-0.008
		452	-0.003	0.255	0.182	0.282	0.394	-0.008
		451.5	-0.003	0.258	0.183	0.285	0.397	-0.008
		451	-0.003	0.261	0.184	0.288	0.399	-0.008
		450.5	-0.003	0.265	0.185	0.291	0.401	-0.008
		450	-0.003	0.268	0.186	0.294	0.404	-0.008
		449.5	-0.003	0.272	0.188	0.297	0.406	-0.008
		449	-0.003	0.276	0.189	0.3	0.409	-0.008
		448.5	-0.003	0.28	0.19	0.303	0.411	-0.008
		448	-0.003	0.284	0.192	0.307	0.414	-0.008
		447.5	-0.003	0.288	0.193	0.31	0.417	-0.008
		447	-0.003	0.292	0.195	0.314	0.419	-0.008
		446.5	-0.003	0.297	0.196	0.318	0.422	-0.008
		446	-0.003	0.301	0.198	0.322	0.425	-0.008
		445.5	-0.003	0.306	0.199	0.326	0.428	-0.008
		445	-0.003	0.31	0.201	0.33	0.431	-0.008
		444.5	-0.003	0.315	0.203	0.335	0.434	-0.008
		444	-0.003	0.32	0.205	0.339	0.437	-0.008
		443.5	-0.003	0.325	0.206	0.344	0.44	-0.008
		443	-0.003	0.331	0.209	0.348	0.443	-0.008
		442.5	-0.003	0.336	0.211	0.353	0.447	-0.008
		442	-0.003	0.342	0.213	0.359	0.45	-0.008
		441.5	-0.003	0.347	0.215	0.364	0.453	-0.008
		441	-0.003	0.354	0.218	0.37	0.457	-0.008
		440.5	-0.003	0.36	0.22	0.376	0.46	-0.008
		440	-0.003	0.366	0.223	0.382	0.464	-0.008
		439.5	-0.003	0.372	0.225	0.388	0.468	-0.008
		439	-0.003	0.379	0.229	0.395	0.472	-0.008
		438.5	-0.003	0.386	0.232	0.402	0.476	-0.008
		438	-0.003	0.393	0.235	0.409	0.481	-0.008
		437.5	-0.003	0.4	0.238	0.417	0.485	-0.008
		437	-0.003	0.408	0.242	0.425	0.49	-0.008
		436.5	-0.003	0.416	0.245	0.434	0.494	-0.008
		436	-0.003	0.424	0.249	0.442	0.499	-0.008
		435.5	-0.003	0.432	0.253	0.451	0.504	-0.008
		435	-0.003	0.44	0.257	0.461	0.508	-0.008
		434.5	-0.004	0.448	0.261	0.471	0.514	-0.008
		434	-0.003	0.456	0.266	0.481	0.519	-0.008
		433.5	-0.004	0.465	0.27	0.492	0.524	-0.008
		433	-0.003	0.474	0.275	0.503	0.53	-0.008
		432.5	-0.004	0.482	0.28	0.515	0.536	-0.008
		432	-0.003	0.491	0.285	0.527	0.542	-0.008
		431.5	-0.003	0.501	0.29	0.54	0.548	-0.008
		431	-0.003	0.51	0.296	0.553	0.554	-0.008
		430.5	-0.003	0.52	0.301	0.568	0.56	-0.008
		430	-0.003	0.53	0.308	0.582	0.567	-0.008
		429.5	-0.003	0.539	0.313	0.598	0.574	-0.008
		429	-0.004	0.548	0.319	0.613	0.58	-0.008
		428.5	-0.004	0.557	0.325	0.628	0.587	-0.008
		428	-0.004	0.566	0.331	0.645	0.593	-0.008
		427.5	-0.004	0.574	0.338	0.662	0.6	-0.008
		427	-0.004	0.582	0.344	0.679	0.607	-0.008
		426.5	-0.004	0.59	0.351	0.697	0.614	-0.008
		426	-0.004	0.598	0.357	0.715	0.621	-0.008
		425.5	-0.004	0.605	0.363	0.733	0.628	-0.008
		425	-0.004	0.612	0.37	0.752	0.634	-0.008
		424.5	-0.004	0.619	0.376	0.771	0.641	-0.008
		424	-0.004	0.625	0.383	0.791	0.647	-0.008
		423.5	-0.004	0.631	0.389	0.811	0.654	-0.008
		423	-0.004	0.636	0.396	0.83	0.66	-0.008
		422.5	-0.004	0.641	0.402	0.849	0.666	-0.008
		422	-0.004	0.645	0.408	0.868	0.671	-0.008
		421.5	-0.004	0.648	0.414	0.886	0.675	-0.008
		421	-0.004	0.651	0.419	0.903	0.68	-0.008
		420.5	-0.004	0.653	0.424	0.919	0.684	-0.008
		420	-0.004	0.654	0.429	0.934	0.687	-0.008
		419.5	-0.004	0.655	0.434	0.948	0.689	-0.008
		419	-0.004	0.655	0.439	0.961	0.692	-0.008
		418.5	-0.004	0.655	0.443	0.973	0.693	-0.008
		418	-0.004	0.655	0.447	0.983	0.694	-0.008
		417.5	-0.004	0.654	0.451	0.993	0.694	-0.008
		417	-0.004	0.652	0.454	1.001	0.694	-0.008
		416.5	-0.004	0.651	0.457	1.007	0.694	-0.008
		416	-0.004	0.648	0.46	1.012	0.693	-0.007
		415.5	-0.004	0.646	0.463	1.015	0.692	-0.007
		415	-0.004	0.642	0.466	1.017	0.689	-0.007
		414.5	-0.004	0.638	0.468	1.018	0.686	-0.007
		414	-0.004	0.633	0.47	1.016	0.682	-0.007
		413.5	-0.004	0.629	0.472	1.014	0.678	-0.007
		413	-0.004	0.624	0.473	1.01	0.673	-0.007
		412.5	-0.004	0.619	0.474	1.004	0.668	-0.007
		412	-0.004	0.613	0.474	0.998	0.663	-0.007
		411.5	-0.004	0.608	0.475	0.99	0.657	-0.007
		411	-0.004	0.601	0.475	0.982	0.651	-0.007
		410.5	-0.004	0.595	0.474	0.971	0.645	-0.007
		410	-0.004	0.588	0.474	0.96	0.638	-0.007
		409.5	-0.004	0.581	0.472	0.948	0.632	-0.007
		409	-0.004	0.574	0.471	0.936	0.625	-0.007
		408.5	-0.004	0.567	0.469	0.922	0.618	-0.007
		408	-0.004	0.559	0.467	0.909	0.611	-0.007
		407.5	-0.004	0.552	0.465	0.895	0.604	-0.007
		407	-0.004	0.544	0.463	0.881	0.598	-0.007
		406.5	-0.004	0.537	0.46	0.867	0.591	-0.007
		406	-0.004	0.53	0.458	0.853	0.585	-0.007
		405.5	-0.004	0.522	0.454	0.838	0.578	-0.007
		405	-0.004	0.514	0.451	0.823	0.572	-0.007
		404.5	-0.004	0.507	0.448	0.809	0.566	-0.007
		404	-0.004	0.499	0.445	0.795	0.56	-0.007
		403.5	-0.004	0.492	0.442	0.781	0.555	-0.007
		403	-0.004	0.484	0.438	0.767	0.549	-0.007
		402.5	-0.004	0.477	0.435	0.754	0.544	-0.007
		402	-0.004	0.47	0.431	0.741	0.539	-0.007
		401.5	-0.004	0.462	0.427	0.727	0.534	-0.007
		401	-0.004	0.455	0.423	0.714	0.53	-0.007
		400.5	-0.004	0.448	0.419	0.702	0.526	-0.007
		400	-0.004	0.441	0.416	0.69	0.522	-0.007
		399.5	-0.004	0.434	0.412	0.678	0.518	-0.007
		399	-0.004	0.427	0.408	0.667	0.514	-0.007
		398.5	-0.004	0.421	0.404	0.656	0.51	-0.007
		398	-0.004	0.414	0.4	0.645	0.507	-0.007
		397.5	-0.004	0.408	0.396	0.635	0.504	-0.007
		397	-0.004	0.402	0.392	0.625	0.501	-0.007
		396.5	-0.004	0.395	0.388	0.615	0.499	-0.007
		396	-0.004	0.389	0.384	0.605	0.496	-0.007
		395.5	-0.004	0.383	0.381	0.596	0.493	-0.007
		395	-0.004	0.377	0.377	0.587	0.491	-0.007
		394.5	-0.004	0.371	0.374	0.578	0.489	-0.007
		394	-0.004	0.365	0.37	0.569	0.487	-0.007
		393.5	-0.005	0.359	0.367	0.56	0.484	-0.007
		393	-0.005	0.353	0.363	0.552	0.483	-0.007
		392.5	-0.004	0.347	0.36	0.544	0.481	-0.007
		392	-0.004	0.342	0.357	0.537	0.48	-0.007
		391.5	-0.004	0.337	0.355	0.529	0.479	-0.007
		391	-0.004	0.331	0.352	0.521	0.477	-0.007
		390.5	-0.004	0.326	0.349	0.513	0.476	-0.007
		390	-0.005	0.32	0.346	0.506	0.474	-0.007
		389.5	-0.005	0.315	0.342	0.499	0.473	-0.007
		389	-0.005	0.31	0.34	0.492	0.472	-0.007
		388.5	-0.005	0.305	0.337	0.485	0.471	-0.007
		388	-0.004	0.3	0.335	0.479	0.471	-0.007
		387.5	-0.004	0.295	0.332	0.473	0.47	-0.007
		387	-0.004	0.291	0.329	0.468	0.469	-0.007
		386.5	-0.004	0.286	0.327	0.462	0.469	-0.007
		386	-0.004	0.282	0.324	0.456	0.468	-0.007
		385.5	-0.005	0.277	0.321	0.45	0.468	-0.007
		385	-0.004	0.274	0.319	0.446	0.468	-0.007
		384.5	-0.004	0.27	0.316	0.441	0.468	-0.007
		384	-0.004	0.267	0.313	0.437	0.468	-0.007
		383.5	-0.005	0.263	0.311	0.432	0.468	-0.007
		383	-0.004	0.26	0.308	0.428	0.468	-0.007
		382.5	-0.004	0.256	0.305	0.424	0.469	-0.007
		382	-0.004	0.253	0.302	0.42	0.469	-0.007
		381.5	-0.005	0.25	0.3	0.417	0.469	-0.007
		381	-0.005	0.248	0.297	0.414	0.47	-0.007
		380.5	-0.005	0.245	0.295	0.411	0.47	-0.007
		380	-0.004	0.243	0.292	0.408	0.471	-0.007
		379.5	-0.005	0.241	0.29	0.405	0.472	-0.007
		379	-0.005	0.239	0.287	0.402	0.472	-0.007
		378.5	-0.005	0.237	0.284	0.4	0.473	-0.007
		378	-0.005	0.235	0.282	0.398	0.474	-0.007
		377.5	-0.005	0.234	0.28	0.396	0.475	-0.007
		377	-0.005	0.232	0.277	0.394	0.476	-0.007
		376.5	-0.005	0.231	0.276	0.393	0.477	-0.007
		376	-0.005	0.23	0.274	0.391	0.479	-0.007
		375.5	-0.005	0.229	0.272	0.39	0.48	-0.007
		375	-0.005	0.229	0.27	0.389	0.481	-0.007
		374.5	-0.005	0.228	0.268	0.388	0.483	-0.008
		374	-0.005	0.228	0.266	0.388	0.484	-0.007
		373.5	-0.005	0.227	0.265	0.387	0.485	-0.007
		373	-0.005	0.227	0.263	0.387	0.487	-0.007
		372.5	-0.005	0.227	0.262	0.387	0.488	-0.008
		372	-0.005	0.227	0.261	0.387	0.489	-0.008
		371.5	-0.005	0.227	0.26	0.387	0.491	-0.008
		371	-0.005	0.227	0.258	0.387	0.492	-0.008
		370.5	-0.005	0.227	0.257	0.387	0.494	-0.008
		370	-0.005	0.227	0.256	0.388	0.495	-0.008
		369.5	-0.005	0.228	0.254	0.388	0.497	-0.008
		369	-0.005	0.228	0.253	0.389	0.498	-0.008
		368.5	-0.005	0.229	0.252	0.389	0.5	-0.008
		368	-0.005	0.229	0.251	0.389	0.502	-0.008
		367.5	-0.005	0.23	0.25	0.39	0.503	-0.008
		367	-0.005	0.232	0.249	0.391	0.505	-0.009
		366.5	-0.005	0.233	0.249	0.392	0.507	-0.009
		366	-0.005	0.233	0.247	0.393	0.508	-0.009
		365.5	-0.005	0.234	0.246	0.395	0.51	-0.008
		365	-0.005	0.235	0.245	0.396	0.512	-0.008
		364.5	-0.005	0.236	0.244	0.397	0.514	-0.009
		364	-0.005	0.238	0.243	0.399	0.516	-0.008
		363.5	-0.005	0.239	0.242	0.4	0.518	-0.008
		363	-0.005	0.24	0.241	0.402	0.519	-0.008
		362.5	-0.006	0.242	0.24	0.403	0.521	-0.009
		362	-0.006	0.243	0.239	0.405	0.523	-0.009
		361.5	-0.006	0.245	0.238	0.406	0.525	-0.008
		361	-0.006	0.246	0.237	0.408	0.527	-0.008
		360.5	-0.006	0.248	0.236	0.41	0.529	-0.008
		360	-0.005	0.25	0.236	0.412	0.53	-0.008
		359.5	-0.006	0.251	0.235	0.414	0.532	-0.008
		359	-0.006	0.253	0.234	0.416	0.534	-0.008
		358.5	-0.006	0.254	0.232	0.418	0.536	-0.008
		358	-0.006	0.256	0.231	0.42	0.538	-0.008
		357.5	-0.006	0.258	0.229	0.422	0.54	-0.008
		357	-0.006	0.259	0.228	0.424	0.542	-0.008
		356.5	-0.006	0.26	0.227	0.426	0.543	-0.008
		356	-0.006	0.262	0.226	0.428	0.545	-0.008
		355.5	-0.006	0.263	0.225	0.43	0.547	-0.008
		355	-0.006	0.265	0.223	0.432	0.548	-0.008
		354.5	-0.006	0.266	0.222	0.434	0.55	-0.008
		354	-0.006	0.267	0.22	0.436	0.552	-0.008
		353.5	-0.007	0.268	0.219	0.438	0.553	-0.008
		353	-0.007	0.269	0.217	0.44	0.555	-0.008
		352.5	-0.007	0.27	0.216	0.441	0.557	-0.008
		352	-0.007	0.271	0.215	0.443	0.558	-0.008
		351.5	-0.007	0.272	0.213	0.445	0.56	-0.008
		351	-0.007	0.272	0.212	0.446	0.561	-0.008
		350.5	-0.007	0.273	0.21	0.448	0.562	-0.008
		350	-0.007	0.274	0.208	0.449	0.564	-0.008
		349.5	-0.007	0.275	0.207	0.45	0.565	-0.008
		349	-0.008	0.275	0.205	0.452	0.567	-0.008
		348.5	-0.008	0.276	0.204	0.453	0.568	-0.008
		348	-0.008	0.276	0.202	0.454	0.569	-0.008
		347.5	-0.008	0.275	0.201	0.455	0.571	-0.008
		347	-0.008	0.276	0.199	0.456	0.572	-0.008
		346.5	-0.008	0.276	0.198	0.457	0.573	-0.008
		346	-0.008	0.276	0.196	0.458	0.574	-0.008
		345.5	-0.008	0.276	0.195	0.459	0.576	-0.008
		345	-0.008	0.276	0.194	0.46	0.577	-0.008
		344.5	-0.008	0.275	0.192	0.46	0.578	-0.008
		344	-0.009	0.275	0.19	0.461	0.579	-0.008
		343.5	-0.009	0.274	0.189	0.461	0.58	-0.008
		343	-0.009	0.274	0.188	0.462	0.581	-0.008
		342.5	-0.009	0.274	0.186	0.462	0.582	-0.008
		342	-0.009	0.273	0.185	0.462	0.584	-0.008
		341.5	-0.009	0.273	0.183	0.462	0.584	-0.008
		341	-0.009	0.272	0.181	0.462	0.585	-0.008
		340.5	-0.009	0.271	0.18	0.462	0.586	-0.008
		340	-0.01	0.27	0.178	0.462	0.588	-0.009
		339.5	-0.01	0.269	0.177	0.462	0.589	-0.008
		339	-0.01	0.268	0.175	0.462	0.59	-0.008
		338.5	-0.01	0.268	0.173	0.462	0.59	-0.008
		338	-0.01	0.267	0.172	0.462	0.592	-0.008
		337.5	-0.01	0.266	0.171	0.462	0.593	-0.009
		337	-0.01	0.265	0.169	0.462	0.594	-0.009
		336.5	-0.01	0.265	0.167	0.462	0.595	-0.008
		336	-0.01	0.264	0.165	0.462	0.596	-0.008
		335.5	-0.01	0.263	0.165	0.462	0.597	-0.008
		335	-0.011	0.262	0.163	0.462	0.598	-0.009
		334.5	-0.011	0.261	0.162	0.461	0.599	-0.009
		334	-0.011	0.26	0.16	0.461	0.6	-0.009
		333.5	-0.011	0.259	0.159	0.46	0.601	-0.008
		333	-0.011	0.258	0.156	0.46	0.601	-0.009
		332.5	-0.011	0.256	0.155	0.46	0.602	-0.009
		332	-0.011	0.255	0.153	0.459	0.603	-0.009
		331.5	-0.011	0.254	0.151	0.459	0.604	-0.008
		331	-0.011	0.253	0.15	0.458	0.606	-0.008
		330.5	-0.011	0.252	0.148	0.457	0.607	-0.008
		330	-0.011	0.251	0.146	0.457	0.607	-0.008
		329.5	-0.011	0.25	0.145	0.456	0.608	-0.008
		329	-0.011	0.248	0.144	0.455	0.609	-0.008
		328.5	-0.011	0.247	0.143	0.455	0.611	-0.008
		328	-0.011	0.246	0.141	0.454	0.612	-0.008
		327.5	-0.011	0.244	0.139	0.453	0.613	-0.008
		327	-0.011	0.242	0.138	0.452	0.613	-0.008
		326.5	-0.011	0.241	0.136	0.451	0.614	-0.008
		326	-0.012	0.239	0.135	0.45	0.615	-0.009
		325.5	-0.012	0.238	0.133	0.449	0.616	-0.009
		325	-0.012	0.237	0.131	0.448	0.617	-0.008
		324.5	-0.011	0.235	0.13	0.447	0.618	-0.008
		324	-0.012	0.233	0.129	0.446	0.619	-0.009
		323.5	-0.012	0.232	0.128	0.445	0.62	-0.009
		323	-0.012	0.231	0.127	0.444	0.621	-0.008
		322.5	-0.011	0.23	0.126	0.443	0.622	-0.008
		322	-0.011	0.228	0.125	0.443	0.623	-0.008
		321.5	-0.011	0.227	0.124	0.442	0.624	-0.008
		321	-0.011	0.225	0.123	0.441	0.625	-0.008
		320.5	-0.011	0.224	0.121	0.44	0.627	-0.008
		320	-0.011	0.222	0.12	0.439	0.628	-0.008
		319.5	-0.011	0.221	0.119	0.438	0.629	-0.008
		319	-0.011	0.219	0.117	0.436	0.63	-0.008
		318.5	-0.011	0.218	0.116	0.435	0.631	-0.008
		318	-0.011	0.216	0.115	0.434	0.632	-0.008
		317.5	-0.011	0.215	0.114	0.434	0.633	-0.009
		317	-0.011	0.214	0.113	0.433	0.634	-0.009
		316.5	-0.011	0.212	0.113	0.432	0.636	-0.008
		316	-0.011	0.211	0.111	0.431	0.637	-0.008
		315.5	-0.011	0.21	0.11	0.43	0.638	-0.008
		315	-0.011	0.209	0.108	0.43	0.64	-0.008
		314.5	-0.011	0.207	0.108	0.429	0.641	-0.009
		314	-0.011	0.207	0.107	0.429	0.642	-0.009
		313.5	-0.011	0.205	0.106	0.428	0.644	-0.009
		313	-0.011	0.204	0.106	0.427	0.645	-0.009
		312.5	-0.011	0.203	0.105	0.427	0.647	-0.009
		312	-0.011	0.203	0.104	0.427	0.649	-0.008
		311.5	-0.011	0.202	0.104	0.426	0.65	-0.009
		311	-0.011	0.201	0.104	0.426	0.652	-0.009
		310.5	-0.011	0.2	0.104	0.425	0.653	-0.009
		310	-0.011	0.2	0.103	0.426	0.654	-0.009
		309.5	-0.011	0.2	0.102	0.425	0.656	-0.009
		309	-0.011	0.199	0.101	0.426	0.658	-0.009
		308.5	-0.011	0.199	0.101	0.426	0.66	-0.009
		308	-0.011	0.199	0.101	0.426	0.662	-0.009
		307.5	-0.011	0.199	0.101	0.427	0.663	-0.009
		307	-0.011	0.2	0.101	0.427	0.665	-0.009
		306.5	-0.011	0.2	0.101	0.428	0.667	-0.009
		306	-0.011	0.201	0.102	0.43	0.669	-0.009
		305.5	-0.011	0.202	0.102	0.431	0.67	-0.009
		305	-0.011	0.202	0.101	0.432	0.672	-0.009
		304.5	-0.011	0.203	0.101	0.433	0.674	-0.009
		304	-0.011	0.205	0.102	0.435	0.677	-0.009
		303.5	-0.011	0.207	0.103	0.437	0.679	-0.009
		303	-0.011	0.209	0.103	0.439	0.681	-0.009
		302.5	-0.011	0.211	0.104	0.441	0.683	-0.009
		302	-0.011	0.213	0.105	0.444	0.686	-0.009
		301.5	-0.011	0.217	0.107	0.447	0.688	-0.009
		301	-0.011	0.22	0.109	0.45	0.691	-0.009
		300.5	-0.011	0.223	0.11	0.453	0.693	-0.009
		300	-0.011	0.226	0.111	0.457	0.696	-0.009
		299.5	-0.011	0.23	0.113	0.46	0.699	-0.009
		299	-0.011	0.234	0.114	0.464	0.702	-0.009
		298.5	-0.011	0.237	0.117	0.468	0.705	-0.009
		298	-0.011	0.241	0.119	0.472	0.708	-0.009
		297.5	-0.011	0.246	0.121	0.477	0.71	-0.009
		297	-0.011	0.251	0.123	0.482	0.713	-0.009
		296.5	-0.011	0.255	0.125	0.486	0.716	-0.009
		296	-0.011	0.26	0.127	0.491	0.719	-0.009
		295.5	-0.011	0.266	0.129	0.496	0.722	-0.009
		295	-0.011	0.272	0.132	0.501	0.725	-0.009
		294.5	-0.011	0.278	0.135	0.508	0.729	-0.009
		294	-0.011	0.285	0.138	0.515	0.732	-0.009
		293.5	-0.011	0.293	0.142	0.522	0.736	-0.009
		293	-0.011	0.3	0.145	0.529	0.739	-0.009
		292.5	-0.011	0.308	0.148	0.536	0.742	-0.01
		292	-0.011	0.314	0.15	0.542	0.745	-0.01
		291.5	-0.011	0.319	0.153	0.548	0.748	-0.01
		291	-0.011	0.324	0.155	0.553	0.751	-0.009
		290.5	-0.011	0.328	0.156	0.558	0.753	-0.01
		290	-0.012	0.332	0.157	0.561	0.755	-0.01
		289.5	-0.012	0.335	0.157	0.565	0.758	-0.009
		289	-0.012	0.339	0.158	0.568	0.76	-0.009
		288.5	-0.012	0.344	0.159	0.572	0.763	-0.009
		288	-0.012	0.348	0.16	0.576	0.766	-0.009
		287.5	-0.012	0.354	0.162	0.581	0.768	-0.009
		287	-0.012	0.359	0.164	0.587	0.771	-0.009
		286.5	-0.012	0.365	0.166	0.592	0.774	-0.01
		286	-0.012	0.37	0.168	0.598	0.777	-0.009
		285.5	-0.012	0.375	0.169	0.603	0.779	-0.01
		285	-0.012	0.379	0.171	0.608	0.782	-0.01
		284.5	-0.013	0.383	0.172	0.612	0.784	-0.01
		284	-0.013	0.386	0.173	0.616	0.786	-0.01
		283.5	-0.013	0.388	0.174	0.619	0.788	-0.01
		283	-0.013	0.39	0.174	0.622	0.79	-0.01
		282.5	-0.013	0.391	0.174	0.624	0.791	-0.01
		282	-0.013	0.392	0.173	0.626	0.793	-0.01
		281.5	-0.013	0.393	0.173	0.628	0.794	-0.01
		281	-0.013	0.395	0.173	0.63	0.796	-0.01
		280.5	-0.013	0.396	0.173	0.632	0.798	-0.01
		280	-0.013	0.397	0.173	0.634	0.8	-0.01
		279.5	-0.013	0.398	0.173	0.636	0.801	-0.01
		279	-0.013	0.398	0.173	0.637	0.803	-0.01
		278.5	-0.013	0.399	0.173	0.639	0.804	-0.01
		278	-0.013	0.399	0.172	0.64	0.806	-0.01
		277.5	-0.014	0.399	0.172	0.642	0.808	-0.01
		277	-0.014	0.399	0.172	0.643	0.809	-0.01
		276.5	-0.014	0.398	0.171	0.644	0.811	-0.01
		276	-0.014	0.398	0.171	0.645	0.812	-0.01
		275.5	-0.014	0.397	0.17	0.647	0.814	-0.01
		275	-0.014	0.396	0.171	0.648	0.815	-0.01
		274.5	-0.014	0.395	0.17	0.649	0.817	-0.01
		274	-0.014	0.394	0.17	0.649	0.818	-0.01
		273.5	-0.014	0.392	0.169	0.65	0.82	-0.01
		273	-0.014	0.391	0.168	0.65	0.821	-0.01
		272.5	-0.014	0.389	0.167	0.65	0.823	-0.01
		272	-0.014	0.387	0.167	0.65	0.824	-0.01
		271.5	-0.014	0.385	0.166	0.65	0.825	-0.01
		271	-0.014	0.384	0.165	0.651	0.827	-0.01
		270.5	-0.014	0.382	0.165	0.651	0.829	-0.01
		270	-0.014	0.38	0.165	0.652	0.831	-0.01
		269.5	-0.014	0.378	0.164	0.653	0.832	-0.01
		269	-0.014	0.376	0.163	0.652	0.833	-0.01
		268.5	-0.014	0.373	0.162	0.652	0.834	-0.01
		268	-0.014	0.37	0.161	0.651	0.836	-0.011
		267.5	-0.014	0.367	0.16	0.651	0.837	-0.011
		267	-0.014	0.364	0.16	0.65	0.839	-0.011
		266.5	-0.014	0.361	0.159	0.649	0.84	-0.011
		266	-0.014	0.358	0.158	0.649	0.842	-0.011
		265.5	-0.015	0.355	0.157	0.648	0.843	-0.011
		265	-0.015	0.352	0.156	0.648	0.845	-0.011
		264.5	-0.015	0.349	0.155	0.646	0.846	-0.011
		264	-0.015	0.345	0.153	0.645	0.847	-0.011
		263.5	-0.015	0.342	0.152	0.644	0.849	-0.011
		263	-0.015	0.339	0.151	0.643	0.85	-0.011
		262.5	-0.015	0.336	0.15	0.642	0.852	-0.011
		262	-0.016	0.333	0.149	0.641	0.854	-0.011
		261.5	-0.016	0.33	0.148	0.641	0.855	-0.011
		261	-0.016	0.328	0.148	0.64	0.857	-0.011
		260.5	-0.016	0.326	0.147	0.64	0.859	-0.011
		260	-0.016	0.323	0.147	0.64	0.86	-0.011
		259.5	-0.017	0.321	0.145	0.639	0.862	-0.012
		259	-0.017	0.319	0.144	0.638	0.864	-0.012
		258.5	-0.017	0.316	0.143	0.637	0.866	-0.012
		258	-0.018	0.313	0.142	0.636	0.868	-0.012
		257.5	-0.018	0.31	0.14	0.636	0.869	-0.012
		257	-0.018	0.308	0.139	0.635	0.871	-0.012
		256.5	-0.018	0.306	0.138	0.635	0.873	-0.012
		256	-0.019	0.304	0.137	0.634	0.876	-0.012
		255.5	-0.019	0.302	0.136	0.634	0.878	-0.012
		255	-0.019	0.301	0.135	0.634	0.88	-0.012
		254.5	-0.02	0.3	0.134	0.634	0.882	-0.012
		254	-0.02	0.299	0.133	0.635	0.885	-0.012
		253.5	-0.02	0.298	0.133	0.637	0.887	-0.013
		253	-0.021	0.298	0.133	0.638	0.89	-0.013
		252.5	-0.021	0.297	0.132	0.639	0.892	-0.013
		252	-0.022	0.297	0.132	0.641	0.895	-0.013
		251.5	-0.022	0.297	0.131	0.642	0.898	-0.013
		251	-0.022	0.297	0.131	0.645	0.901	-0.013
		250.5	-0.023	0.297	0.131	0.647	0.904	-0.013
		250	-0.023	0.299	0.132	0.65	0.908	-0.013
		249.5	-0.023	0.3	0.132	0.653	0.911	-0.013
		249	-0.024	0.302	0.132	0.657	0.915	-0.014
		248.5	-0.024	0.304	0.132	0.66	0.918	-0.014
		248	-0.025	0.307	0.133	0.665	0.922	-0.014
		247.5	-0.025	0.31	0.134	0.67	0.926	-0.014
		247	-0.025	0.314	0.135	0.676	0.93	-0.014
		246.5	-0.026	0.318	0.136	0.681	0.934	-0.014
		246	-0.026	0.323	0.137	0.687	0.938	-0.014
		245.5	-0.026	0.328	0.139	0.694	0.943	-0.014
		245	-0.027	0.335	0.141	0.701	0.947	-0.014
		244.5	-0.027	0.342	0.142	0.71	0.953	-0.014
		244	-0.027	0.35	0.144	0.719	0.957	-0.014
		243.5	-0.027	0.358	0.147	0.728	0.963	-0.014
		243	-0.028	0.368	0.15	0.739	0.968	-0.014
		242.5	-0.028	0.379	0.153	0.751	0.973	-0.014
		242	-0.028	0.392	0.157	0.763	0.979	-0.014
		241.5	-0.028	0.405	0.16	0.776	0.986	-0.014
		241	-0.029	0.419	0.165	0.791	0.992	-0.014
		240.5	-0.029	0.435	0.169	0.806	0.999	-0.014
		240	-0.029	0.452	0.174	0.822	1.006	-0.015
		239.5	-0.029	0.47	0.178	0.839	1.013	-0.015
		239	-0.03	0.49	0.183	0.858	1.021	-0.015
		238.5	-0.03	0.512	0.189	0.879	1.029	-0.015
		238	-0.03	0.536	0.194	0.902	1.037	-0.015
		237.5	-0.03	0.561	0.2	0.925	1.047	-0.015
		237	-0.031	0.587	0.207	0.951	1.056	-0.014
		236.5	-0.031	0.615	0.213	0.978	1.066	-0.014
		236	-0.031	0.646	0.219	1.007	1.076	-0.015
		235.5	-0.032	0.677	0.225	1.037	1.086	-0.014
		235	-0.032	0.71	0.231	1.07	1.097	-0.014
		234.5	-0.033	0.743	0.237	1.103	1.108	-0.014
		234	-0.033	0.777	0.244	1.139	1.119	-0.015
		233.5	-0.033	0.812	0.249	1.176	1.13	-0.015
		233	-0.034	0.848	0.255	1.215	1.142	-0.015
		232.5	-0.034	0.885	0.26	1.256	1.154	-0.015
		232	-0.035	0.922	0.265	1.298	1.167	-0.015
		231.5	-0.035	0.957	0.27	1.341	1.179	-0.015
		231	-0.035	0.992	0.274	1.386	1.191	-0.015
		230.5	-0.036	1.026	0.277	1.433	1.203	-0.015
		230	-0.036	1.059	0.281	1.48	1.215	-0.014
		229.5	-0.037	1.091	0.284	1.526	1.227	-0.014
		229	-0.037	1.121	0.287	1.573	1.239	-0.014
		228.5	-0.038	1.154	0.289	1.621	1.25	-0.014
		228	-0.038	1.185	0.292	1.667	1.261	-0.015
		227.5	-0.039	1.215	0.294	1.713	1.272	-0.015
		227	-0.04	1.24	0.296	1.756	1.282	-0.015
		226.5	-0.04	1.268	0.297	1.799	1.293	-0.014
		226	-0.041	1.293	0.298	1.841	1.302	-0.014
		225.5	-0.041	1.322	0.299	1.883	1.312	-0.014
		225	-0.042	1.347	0.3	1.923	1.321	-0.014
		224.5	-0.043	1.374	0.301	1.963	1.331	-0.015
		224	-0.043	1.399	0.302	1.999	1.34	-0.015
		223.5	-0.044	1.427	0.303	2.041	1.35	-0.015
		223	-0.044	1.453	0.303	2.079	1.36	-0.015
		222.5	-0.045	1.482	0.304	2.125	1.37	-0.015
		222	-0.046	1.509	0.304	2.165	1.379	-0.015
		221.5	-0.046	1.539	0.305	2.21	1.389	-0.015
		221	-0.047	1.567	0.306	2.248	1.399	-0.015
		220.5	-0.048	1.596	0.307	2.294	1.409	-0.015
		220	-0.048	1.621	0.307	2.331	1.418	-0.015
		219.5	-0.049	1.655	0.308	2.377	1.427	-0.015
		219	-0.049	1.684	0.308	2.407	1.435	-0.015
		218.5	-0.05	1.719	0.309	2.451	1.444	-0.015
		218	-0.05	1.743	0.309	2.479	1.453	-0.016
		217.5	-0.051	1.778	0.31	2.523	1.462	-0.016
		217	-0.052	1.809	0.31	2.557	1.471	-0.016
		216.5	-0.052	1.849	0.311	2.614	1.481	-0.016
		216	-0.053	1.884	0.311	2.655	1.491	-0.016
		215.5	-0.053	1.926	0.312	2.71	1.502	-0.016
		215	-0.054	1.967	0.312	2.738	1.513	-0.017
		214.5	-0.054	2.014	0.313	2.796	1.523	-0.017
		214	-0.055	2.056	0.313	2.828	1.533	-0.017
		213.5	-0.056	2.109	0.313	2.891	1.544	-0.018
		213	-0.057	2.151	0.312	2.915	1.554	-0.018
		212.5	-0.058	2.203	0.312	2.983	1.567	-0.018
		212	-0.059	2.252	0.311	3.008	1.579	-0.019
		211.5	-0.06	2.313	0.311	3.088	1.592	-0.019
		211	-0.062	2.375	0.311	3.097	1.605	-0.02
		210.5	-0.063	2.421	0.311	3.223	1.618	-0.021
		210	-0.064	2.489	0.31	3.242	1.632	-0.022
		209.5	-0.066	2.544	0.31	3.384	1.645	-0.023
		209	-0.069	2.644	0.308	3.361	1.659	-0.024
		208.5	-0.071	2.694	0.308	3.452	1.674	-0.025
		208	-0.074	2.782	0.306	3.4	1.689	-0.027
		207.5	-0.077	2.788	0.304	3.446	1.705	-0.029
		207	-0.081	2.927	0.303	3.44	1.721	-0.031
		206.5	-0.085	2.923	0.3	3.505	1.737	-0.034
		206	-0.09	3.048	0.297	3.536	1.754	-0.038
		205.5	-0.095	2.973	0.293	3.563	1.769	-0.041
		205	-0.101	3.066	0.288	3.528	1.783	-0.046
		204.5	-0.108	2.933	0.283	3.405	1.795	-0.051
		204	-0.117	2.89	0.275	3.3	1.808	-0.058
		203.5	-0.126	2.713	0.267	3.141	1.819	-0.065
		203	-0.137	2.619	0.257	3.04	1.829	-0.073
		202.5	-0.148	2.427	0.246	2.824	1.826	-0.082
		202	-0.159	2.209	0.234	2.646	1.805	-0.093
		201.5	-0.17	1.96	0.223	2.402	1.763	-0.102
		201	-0.177	1.687	0.217	2.154	1.69	-0.109
		200.5	-0.176	1.419	0.21	1.864	1.58	-0.109
		200	-0.171	1.232	0.206	1.664	1.489	-0.107

## Sheet: Supplementary Fig 17
	Supplementary Fig 17a
		DNA content（μg）
		Fresh Blood	Purified DNA-6h	Purified DNA-12	Purified DNA-18	Unprotected Blood-6h	Unprotected Blood-12h	Unprotected Blood-18h	4 ℃ Silicified Blood-6h	4 ℃ Silicified Blood-12h	4 ℃ Silicified Blood-18h	Cryosilicified Blood-6h	Cryosilicified Blood-12h	Cryosilicified Blood-18h
		7.85	1.25	0.35	0.425	3.025	3.075	1.25	3.425	2.9	2.575	6.05	5.725	5.325
		8.025	1.2	0.55	0.525	3.35	3.2	1.2	3.275	2.875	2.775	6.325	5.775	4.925
		8.175	1.175	0.475	0.275	3.475	2.925	1.175	3.375	2.975	2.675	6.25	6.1	5.2
	Supplementary Fig 17b	Relative intensity
		Fresh Blood	Purified DNA-6h	Purified DNA-12	Purified DNA-18	Unprotected Blood-6h	Unprotected Blood-12h	Unprotected Blood-18h	4 ℃ Silicified Blood-6h	4 ℃ Silicified Blood-12h	4 ℃ Silicified Blood-18h	Cryosilicified Blood-6h	Cryosilicified Blood-12h	Cryosilicified Blood-18h
		0.995722	0.0377098	0.0319363	0.0300344	0.286662	0.222819	0.178036	0.354853	0.289626	0.267748	0.73576	0.655223	0.626006
		1.02109	0.041541	0.0356187	0.031973	0.334441	0.24484	0.199973	0.381291	0.289729	0.259095	0.77229	0.692453	0.670509
		0.983187	0.0394683	0.0337664	0.0300914	0.324851	0.24484	0.192964	0.371175	0.275109	0.250172	0.748435	0.654967	0.649179

[truncated: 15 more sheets: Supplementary Fig 18, Supplementary Fig 19, Supplementary Fig 20, Supplementary Fig 21, Supplementary Fig 22, Supplementary Fig 23, Supplementary Fig 24, Supplementary Fig 25, Supplementary Fig 26, Supplementary Fig 27, Supplementary Fig 28, Supplementary Fig 29, Supplementary Fig 30, Supplementary Fig 31, Supplementary Fig 43]
